# Supplementary material for: Leveraging machine learning and network biology approaches to predict brain gene expression from blood transcriptomes
Source: Gigascience. 2026 May 18;15:giag058. doi: 10.1093/gigascience/giag058 (PMC13201078; doi:10.1093/gigascience/giag058)
Supplement: giag058_Supplemental_Files [file giag058_supplemental_files.zip]

Archive with 2 entries (2 files):
- SupplFigs_May2026.pdf
- SupplTables.xlsx
