# Supplementary material for: Leveraging machine learning and network biology approaches to predict brain gene expression from blood transcriptomes
Source: Gigascience. 2026 May 18;15:giag058. doi: 10.1093/gigascience/giag058 (PMC13201078; doi:10.1093/gigascience/giag058)
Supplement: giag058_Supplemental_Files [file giag058_supplemental_files.zip › SupplTables.xlsx]

## Sheet: Table S1
Table S1. Demographic characteristics of individuals with paired whole blood and brain tissue samples included in the analysis.
Tissue	Preservation method	Sample size	F/M	Mean age (sd)
Amygdala	Snap Frozen	104	31/73	58.38 (10.49)
Anterior cingulate cortex	Snap Frozen	125	35/90	58.59 (10.38)
Caudate	Snap Frozen	182	49/133	58.32 (9.77)
Cerebellar Hemisphere	Snap Frozen	165	48/117	58.22 (10.55)
Cerebellum	PAXgene Fixative	188	52/136	57.70 (10.42)
Cortex	PAXgene Fixative	190	51/139	57.91 (10.22)
Frontal Cortex	Snap Frozen	154	44/110	58.90 (9.65)
Hippocampus	Snap Frozen	147	41/106	58.66 (10.30)
Hypothalamus	Snap Frozen	144	41/103	59.00 (9.57)
Nucleus accumbens	Snap Frozen	187	50/137	58.36 (10.11)
Putamen	Snap Frozen	156	41/115	58.11 (9.73)
Spinal cord	Snap Frozen	125	46/79	58.90 (9.91)
Substantia nigra	Snap Frozen	107	27/80	58.03 (10.55)

## Sheet: Table S2
Table S2. Number of predicted genes at various accuracy cutoffs.
Tissue	Feature Selection	cutoff:r>0.1	cutoff:r>0.2	cutoff:r>0.3	cutoff:r>0.4	cutoff:r>0.5	cutoff:r>0.6	cutoff:r>0.7	cutoff:r>0.8	cutoff:r>0.9
Brain_Amygdala	RG(r>0.2)	9555	3618	988	290	105	50	24	10	1
Brain_Amygdala	RG(r>0.2)&mPC(0.75var)	7145	2559	658	163	68	42	23	13	0
Brain_Amygdala	RG(r>0.2)&mPC(0.7var)	6974	2486	602	152	66	41	20	9	1
Brain_Amygdala	RG(r>0.2)&mPC(0.85var)	7778	2969	823	193	74	48	23	10	1
Brain_Amygdala	RG(r>0.2)&mPC(0.8var)	7479	2765	717	180	75	42	24	11	1
Brain_Amygdala	RG(r>0.2)&mPC(10PC)	7811	2934	789	201	76	41	25	12	0
Brain_Amygdala	RG(r>0.2)&mPC(1PC)	9438	3897	1219	394	142	50	22	11	0
Brain_Amygdala	RG(r>0.2)&mPC(2PC)	7390	2712	730	216	79	47	24	11	0
Brain_Amygdala	RG(r>0.2)&mPC(5PC)	7094	2543	636	167	69	42	19	8	1
Brain_Amygdala	RG(r>0.25)	9463	3293	768	180	68	39	22	10	0
Brain_Amygdala	RG(r>0.25)&mPC(0.75var)	7426	2775	711	189	79	47	27	12	1
Brain_Amygdala	RG(r>0.25)&mPC(0.7var)	7184	2657	674	163	77	46	26	9	1
Brain_Amygdala	RG(r>0.25)&mPC(0.85var)	7859	3123	824	223	87	54	28	12	1
Brain_Amygdala	RG(r>0.25)&mPC(0.8var)	7739	2919	785	203	82	52	30	12	3
Brain_Amygdala	RG(r>0.25)&mPC(10PC)	7896	3091	848	204	90	49	26	13	2
Brain_Amygdala	RG(r>0.25)&mPC(1PC)	9632	3467	846	215	80	47	25	9	0
Brain_Amygdala	RG(r>0.25)&mPC(2PC)	9755	3995	1258	412	153	65	30	12	0
Brain_Amygdala	RG(r>0.25)&mPC(5PC)	7346	2747	716	189	79	47	24	9	1
Brain_Amygdala	RG(r>0.3)	9437	3747	960	211	77	44	26	10	4
Brain_Amygdala	RG(r>0.3)&mPC(0.75var)	7739	3164	885	230	92	59	32	16	2
Brain_Amygdala	RG(r>0.3)&mPC(0.7var)	7529	3021	789	211	91	53	29	14	2
Brain_Amygdala	RG(r>0.3)&mPC(0.85var)	8109	3436	976	268	101	54	33	13	3
Brain_Amygdala	RG(r>0.3)&mPC(0.8var)	8008	3341	913	251	99	56	32	16	4
Brain_Amygdala	RG(r>0.3)&mPC(10PC)	8117	3337	956	236	101	55	31	15	3
Brain_Amygdala	RG(r>0.3)&mPC(1PC)	9701	3532	888	216	81	48	31	11	0
Brain_Amygdala	RG(r>0.3)&mPC(2PC)	9544	3517	926	232	94	55	27	12	1
Brain_Amygdala	RG(r>0.3)&mPC(5PC)	7590	3089	867	226	87	53	29	16	3
Brain_Amygdala	RG(|r|>0.2)	9531	4327	1445	447	138	48	23	7	0
Brain_Amygdala	RG(|r|>0.2)&mPC(0.75var)	7796	3247	919	231	77	39	21	8	1
Brain_Amygdala	RG(|r|>0.2)&mPC(0.7var)	7812	3248	914	238	75	39	22	8	1
Brain_Amygdala	RG(|r|>0.2)&mPC(0.85var)	8045	3418	1017	234	81	44	24	10	1
Brain_Amygdala	RG(|r|>0.2)&mPC(0.8var)	7944	3263	938	236	78	44	22	7	1
Brain_Amygdala	RG(|r|>0.2)&mPC(10PC)	7993	3380	957	234	80	43	24	11	1
Brain_Amygdala	RG(|r|>0.2)&mPC(1PC)	8192	3500	1020	265	78	39	23	7	0
Brain_Amygdala	RG(|r|>0.2)&mPC(2PC)	7804	3237	917	232	71	34	21	8	0
Brain_Amygdala	RG(|r|>0.2)&mPC(5PC)	7744	3246	900	219	78	40	25	11	1
Brain_Amygdala	RG(|r|>0.25)	10088	3946	1101	270	91	40	20	8	0
Brain_Amygdala	RG(|r|>0.25)&mPC(0.75var)	7790	3121	868	204	80	40	24	9	2
Brain_Amygdala	RG(|r|>0.25)&mPC(0.7var)	7722	3120	863	204	75	41	21	7	2
Brain_Amygdala	RG(|r|>0.25)&mPC(0.85var)	8014	3324	947	231	84	44	27	10	1
Brain_Amygdala	RG(|r|>0.25)&mPC(0.8var)	7804	3180	910	215	77	41	24	9	1
Brain_Amygdala	RG(|r|>0.25)&mPC(10PC)	7929	3271	941	228	82	41	24	9	1
Brain_Amygdala	RG(|r|>0.25)&mPC(1PC)	10221	4346	1364	374	130	54	20	7	0
Brain_Amygdala	RG(|r|>0.25)&mPC(2PC)	8846	3872	1284	366	127	46	25	6	1
Brain_Amygdala	RG(|r|>0.25)&mPC(5PC)	7690	3121	843	198	77	38	25	6	1
Brain_Amygdala	RG(|r|>0.3)	9874	3910	1052	255	73	41	25	10	1
Brain_Amygdala	RG(|r|>0.3)&mPC(0.75var)	7824	3304	925	245	81	49	28	16	1
Brain_Amygdala	RG(|r|>0.3)&mPC(0.7var)	7793	3248	941	229	76	48	28	12	2
Brain_Amygdala	RG(|r|>0.3)&mPC(0.85var)	8184	3471	1003	241	83	50	29	14	2
Brain_Amygdala	RG(|r|>0.3)&mPC(0.8var)	7979	3386	961	246	86	50	29	12	4
Brain_Amygdala	RG(|r|>0.3)&mPC(10PC)	8109	3417	985	234	88	51	29	14	1
Brain_Amygdala	RG(|r|>0.3)&mPC(1PC)	9842	3802	1049	241	72	44	25	11	0
Brain_Amygdala	RG(|r|>0.3)&mPC(2PC)	9956	4078	1252	335	115	55	28	12	0
Brain_Amygdala	RG(|r|>0.3)&mPC(5PC)	7856	3298	928	229	82	48	28	13	1
Brain_Amygdala	gPC(0.85var)	10140	4742	1466	281	39	3	0	0	0
Brain_Amygdala	gPC(0.8var)	9960	4632	1389	272	40	1	0	0	0
Brain_Amygdala	gPC(0.95var)	11156	5465	1702	331	49	2	0	0	0
Brain_Amygdala	gPC(0.9var)	10350	4855	1444	287	42	3	0	0	0
Brain_Amygdala	gPC(100PC)	11986	5919	1780	368	46	5	1	0	0
Brain_Amygdala	gPC(120PC)	11986	5919	1780	368	46	5	1	0	0
Brain_Amygdala	gPC(40PC)	10077	4742	1435	275	42	2	0	0	0
Brain_Amygdala	gPC(80PC)	11550	5897	1911	382	46	4	1	0	0
Brain_Amygdala	mPC(0.75var)	7437	2925	773	166	35	14	7	1	1
Brain_Amygdala	mPC(0.7var)	7198	2782	739	151	33	9	5	1	0
Brain_Amygdala	mPC(0.85var)	7782	3136	793	145	32	14	6	3	0
Brain_Amygdala	mPC(0.8var)	7552	3049	818	145	34	13	6	2	1
Brain_Amygdala	mPC(10PC)	7598	3002	774	147	28	12	6	3	0
Brain_Amygdala	mPC(1PC)	9611	3569	826	137	26	1	0	0	0
Brain_Amygdala	mPC(2PC)	8750	2856	655	142	29	7	4	1	0
Brain_Amygdala	mPC(5PC)	7009	2635	682	147	32	11	6	3	0
Brain_Anterior_cingulate_cortex	RG(r>0.2)	8722	2812	672	196	88	49	27	11	0
Brain_Anterior_cingulate_cortex	RG(r>0.2)&mPC(0.75var)	7004	2418	644	190	83	49	29	15	0
Brain_Anterior_cingulate_cortex	RG(r>0.2)&mPC(0.7var)	6767	2316	594	176	78	49	29	16	0
Brain_Anterior_cingulate_cortex	RG(r>0.2)&mPC(0.85var)	7759	2894	790	230	105	50	32	13	0
Brain_Anterior_cingulate_cortex	RG(r>0.2)&mPC(0.8var)	7341	2655	729	205	87	54	29	13	0
Brain_Anterior_cingulate_cortex	RG(r>0.2)&mPC(10PC)	7823	2902	811	242	95	55	32	12	0
Brain_Anterior_cingulate_cortex	RG(r>0.2)&mPC(1PC)	8872	2982	813	222	80	49	30	13	0
Brain_Anterior_cingulate_cortex	RG(r>0.2)&mPC(2PC)	8474	3135	887	269	101	55	28	12	0
Brain_Anterior_cingulate_cortex	RG(r>0.2)&mPC(5PC)	7156	2497	675	187	82	48	31	15	0
Brain_Anterior_cingulate_cortex	RG(r>0.25)	8685	2863	663	196	89	46	30	13	1
Brain_Anterior_cingulate_cortex	RG(r>0.25)&mPC(0.75var)	7354	2721	779	222	93	60	38	14	0
Brain_Anterior_cingulate_cortex	RG(r>0.25)&mPC(0.7var)	7165	2611	719	210	89	61	32	17	1
Brain_Anterior_cingulate_cortex	RG(r>0.25)&mPC(0.85var)	7963	3126	871	255	110	61	36	17	1
Brain_Anterior_cingulate_cortex	RG(r>0.25)&mPC(0.8var)	7699	2927	830	230	101	62	38	16	2
Brain_Anterior_cingulate_cortex	RG(r>0.25)&mPC(10PC)	7920	3140	874	258	105	61	40	16	0
Brain_Anterior_cingulate_cortex	RG(r>0.25)&mPC(1PC)	8798	2756	671	199	87	51	32	12	1
Brain_Anterior_cingulate_cortex	RG(r>0.25)&mPC(2PC)	9050	3176	823	245	106	55	33	14	0
Brain_Anterior_cingulate_cortex	RG(r>0.25)&mPC(5PC)	7520	2805	757	218	95	59	41	16	1
Brain_Anterior_cingulate_cortex	RG(r>0.3)	8140	3365	890	257	106	59	33	14	1
Brain_Anterior_cingulate_cortex	RG(r>0.3)&mPC(0.75var)	7753	3220	995	279	127	69	43	16	1
Brain_Anterior_cingulate_cortex	RG(r>0.3)&mPC(0.7var)	7657	3133	946	281	121	68	39	18	2
Brain_Anterior_cingulate_cortex	RG(r>0.3)&mPC(0.85var)	8257	3435	1084	310	128	75	46	17	0
Brain_Anterior_cingulate_cortex	RG(r>0.3)&mPC(0.8var)	8065	3368	1059	296	129	72	41	17	2
Brain_Anterior_cingulate_cortex	RG(r>0.3)&mPC(10PC)	8169	3435	1080	300	127	72	43	18	0
Brain_Anterior_cingulate_cortex	RG(r>0.3)&mPC(1PC)	9095	3232	856	265	105	66	40	16	1
Brain_Anterior_cingulate_cortex	RG(r>0.3)&mPC(2PC)	9236	3349	919	264	120	71	40	17	0
Brain_Anterior_cingulate_cortex	RG(r>0.3)&mPC(5PC)	7854	3229	998	289	129	73	41	18	1
Brain_Anterior_cingulate_cortex	RG(|r|>0.2)	9567	3717	1080	314	85	38	19	9	0
Brain_Anterior_cingulate_cortex	RG(|r|>0.2)&mPC(0.75var)	7585	2932	770	221	74	44	21	10	0
Brain_Anterior_cingulate_cortex	RG(|r|>0.2)&mPC(0.7var)	7520	2841	765	212	75	40	20	10	0
Brain_Anterior_cingulate_cortex	RG(|r|>0.2)&mPC(0.85var)	7879	3152	885	243	81	49	25	10	0
Brain_Anterior_cingulate_cortex	RG(|r|>0.2)&mPC(0.8var)	7715	2973	818	237	80	50	25	10	0
Brain_Anterior_cingulate_cortex	RG(|r|>0.2)&mPC(10PC)	7905	3099	850	246	79	49	29	12	0
Brain_Anterior_cingulate_cortex	RG(|r|>0.2)&mPC(1PC)	9229	3734	1096	335	104	43	19	10	0
Brain_Anterior_cingulate_cortex	RG(|r|>0.2)&mPC(2PC)	7562	2894	770	213	74	42	20	10	0
Brain_Anterior_cingulate_cortex	RG(|r|>0.2)&mPC(5PC)	7644	2925	812	226	80	46	23	9	0
Brain_Anterior_cingulate_cortex	RG(|r|>0.25)	9521	3388	873	225	84	44	19	12	0
Brain_Anterior_cingulate_cortex	RG(|r|>0.25)&mPC(0.75var)	7792	3080	874	232	90	50	35	12	0
Brain_Anterior_cingulate_cortex	RG(|r|>0.25)&mPC(0.7var)	7753	3037	831	220	87	50	27	11	0
Brain_Anterior_cingulate_cortex	RG(|r|>0.25)&mPC(0.85var)	8207	3286	940	255	100	56	36	13	0
Brain_Anterior_cingulate_cortex	RG(|r|>0.25)&mPC(0.8var)	7946	3193	906	233	98	53	34	13	0
Brain_Anterior_cingulate_cortex	RG(|r|>0.25)&mPC(10PC)	8195	3305	954	246	97	56	34	12	0
Brain_Anterior_cingulate_cortex	RG(|r|>0.25)&mPC(1PC)	9563	3404	934	247	86	46	18	11	0
Brain_Anterior_cingulate_cortex	RG(|r|>0.25)&mPC(2PC)	9804	3976	1186	311	109	52	21	13	0
Brain_Anterior_cingulate_cortex	RG(|r|>0.25)&mPC(5PC)	7883	3103	884	225	96	53	32	13	0
Brain_Anterior_cingulate_cortex	RG(|r|>0.3)	9234	3926	1064	294	114	55	31	14	0
Brain_Anterior_cingulate_cortex	RG(|r|>0.3)&mPC(0.75var)	8232	3499	1072	301	120	72	41	16	1
Brain_Anterior_cingulate_cortex	RG(|r|>0.3)&mPC(0.7var)	8224	3454	1052	309	119	66	36	17	1
Brain_Anterior_cingulate_cortex	RG(|r|>0.3)&mPC(0.85var)	8578	3719	1141	333	130	72	45	17	0
Brain_Anterior_cingulate_cortex	RG(|r|>0.3)&mPC(0.8var)	8476	3632	1127	321	123	73	43	18	2
Brain_Anterior_cingulate_cortex	RG(|r|>0.3)&mPC(10PC)	8563	3709	1116	325	123	70	46	17	0
Brain_Anterior_cingulate_cortex	RG(|r|>0.3)&mPC(1PC)	9762	3690	996	295	112	56	35	14	1
Brain_Anterior_cingulate_cortex	RG(|r|>0.3)&mPC(2PC)	9885	3856	1110	338	117	66	39	14	0
Brain_Anterior_cingulate_cortex	RG(|r|>0.3)&mPC(5PC)	8327	3538	1072	319	126	64	42	15	0
Brain_Anterior_cingulate_cortex	gPC(0.85var)	11240	5422	1710	392	77	10	0	0	0
Brain_Anterior_cingulate_cortex	gPC(0.8var)	10840	5160	1635	384	76	12	0	0	0
Brain_Anterior_cingulate_cortex	gPC(0.95var)	11698	5793	1859	436	81	10	1	0	0
Brain_Anterior_cingulate_cortex	gPC(0.9var)	11458	5633	1797	426	80	10	0	0	0
Brain_Anterior_cingulate_cortex	gPC(100PC)	12047	5936	1859	430	80	10	0	0	0
Brain_Anterior_cingulate_cortex	gPC(120PC)	12131	5831	1818	420	81	10	0	0	0
Brain_Anterior_cingulate_cortex	gPC(40PC)	10867	5166	1645	392	76	13	0	0	0
Brain_Anterior_cingulate_cortex	gPC(80PC)	11719	5780	1874	435	80	9	1	0	0
Brain_Anterior_cingulate_cortex	mPC(0.75var)	7945	3291	989	210	48	16	9	1	0
Brain_Anterior_cingulate_cortex	mPC(0.7var)	7833	3370	1006	220	41	10	3	1	0
Brain_Anterior_cingulate_cortex	mPC(0.85var)	8065	3378	934	212	46	19	10	5	0
Brain_Anterior_cingulate_cortex	mPC(0.8var)	8149	3374	979	215	44	19	10	3	0
Brain_Anterior_cingulate_cortex	mPC(10PC)	8109	3386	953	226	48	18	9	1	0
Brain_Anterior_cingulate_cortex	mPC(1PC)	8164	2579	624	130	29	2	0	0	0
Brain_Anterior_cingulate_cortex	mPC(2PC)	9083	3218	876	176	40	10	3	1	0
Brain_Anterior_cingulate_cortex	mPC(5PC)	7889	3317	958	212	45	13	7	3	0
Brain_Caudate	RG(r>0.2)	8459	2778	779	270	118	66	40	16	6
Brain_Caudate	RG(r>0.2)&mPC(0.75var)	7387	2818	871	323	142	78	48	23	5
Brain_Caudate	RG(r>0.2)&mPC(0.7var)	7305	2662	861	298	138	70	45	22	7
Brain_Caudate	RG(r>0.2)&mPC(0.85var)	8190	3290	1053	377	161	83	49	24	7
Brain_Caudate	RG(r>0.2)&mPC(0.8var)	7704	3015	968	339	147	77	47	25	6
Brain_Caudate	RG(r>0.2)&mPC(10PC)	8022	3128	995	365	152	77	49	26	7
Brain_Caudate	RG(r>0.2)&mPC(1PC)	8263	2703	790	281	128	69	41	21	5
Brain_Caudate	RG(r>0.2)&mPC(2PC)	8604	2870	890	297	128	68	44	22	6
Brain_Caudate	RG(r>0.2)&mPC(5PC)	7329	2741	870	305	136	73	47	22	6
Brain_Caudate	RG(r>0.25)	8341	3403	1029	332	142	70	41	19	6
Brain_Caudate	RG(r>0.25)&mPC(0.75var)	7760	3305	1110	390	172	84	54	27	7
Brain_Caudate	RG(r>0.25)&mPC(0.7var)	7702	3227	1083	378	170	83	53	28	6
Brain_Caudate	RG(r>0.25)&mPC(0.85var)	8487	3630	1239	443	176	89	58	26	6
Brain_Caudate	RG(r>0.25)&mPC(0.8var)	8124	3471	1168	421	169	84	57	27	5
Brain_Caudate	RG(r>0.25)&mPC(10PC)	8358	3541	1185	421	184	83	55	26	7
Brain_Caudate	RG(r>0.25)&mPC(1PC)	8791	3124	968	346	154	77	52	26	6
Brain_Caudate	RG(r>0.25)&mPC(2PC)	8872	3216	1031	363	155	79	56	29	7
Brain_Caudate	RG(r>0.25)&mPC(5PC)	7796	3284	1054	388	166	83	55	26	7
Brain_Caudate	RG(r>0.3)	7961	3505	1250	437	163	74	44	17	7
Brain_Caudate	RG(r>0.3)&mPC(0.75var)	7887	3571	1286	465	192	92	54	28	7
Brain_Caudate	RG(r>0.3)&mPC(0.7var)	7853	3564	1268	454	186	91	55	29	6
Brain_Caudate	RG(r>0.3)&mPC(0.85var)	8524	3788	1373	494	199	95	59	27	6
Brain_Caudate	RG(r>0.3)&mPC(0.8var)	8210	3683	1332	481	197	90	57	29	5
Brain_Caudate	RG(r>0.3)&mPC(10PC)	8409	3679	1293	481	198	90	56	26	7
Brain_Caudate	RG(r>0.3)&mPC(1PC)	9008	3400	1189	434	178	85	54	29	6
Brain_Caudate	RG(r>0.3)&mPC(2PC)	9011	3517	1196	446	180	87	59	30	6
Brain_Caudate	RG(r>0.3)&mPC(5PC)	7904	3562	1244	451	195	91	56	27	7
Brain_Caudate	RG(|r|>0.2)	9555	3128	841	241	102	59	32	16	4
Brain_Caudate	RG(|r|>0.2)&mPC(0.75var)	8209	2979	823	254	105	66	41	21	5
Brain_Caudate	RG(|r|>0.2)&mPC(0.7var)	8245	2923	794	243	102	63	39	19	6
Brain_Caudate	RG(|r|>0.2)&mPC(0.85var)	8724	3275	928	310	117	72	46	23	6
Brain_Caudate	RG(|r|>0.2)&mPC(0.8var)	8467	3116	867	266	113	66	43	20	5
Brain_Caudate	RG(|r|>0.2)&mPC(10PC)	8594	3181	901	283	112	72	45	20	5
Brain_Caudate	RG(|r|>0.2)&mPC(1PC)	9502	3194	852	244	100	58	36	15	5
Brain_Caudate	RG(|r|>0.2)&mPC(2PC)	9574	3448	924	258	98	61	39	17	5
Brain_Caudate	RG(|r|>0.2)&mPC(5PC)	8117	2943	814	252	105	62	41	22	6
Brain_Caudate	RG(|r|>0.25)	9158	3599	1013	305	122	69	38	20	6
Brain_Caudate	RG(|r|>0.25)&mPC(0.75var)	8215	3392	1040	348	151	81	51	29	5
Brain_Caudate	RG(|r|>0.25)&mPC(0.7var)	8243	3378	1037	343	143	80	50	28	6
Brain_Caudate	RG(|r|>0.25)&mPC(0.85var)	8845	3674	1185	382	168	84	53	27	5
Brain_Caudate	RG(|r|>0.25)&mPC(0.8var)	8530	3539	1114	380	152	82	53	28	5
Brain_Caudate	RG(|r|>0.25)&mPC(10PC)	8640	3579	1127	379	153	83	51	28	6
Brain_Caudate	RG(|r|>0.25)&mPC(1PC)	9274	3336	1010	311	129	75	45	23	5
Brain_Caudate	RG(|r|>0.25)&mPC(2PC)	9434	3488	1052	331	139	79	50	27	6
Brain_Caudate	RG(|r|>0.25)&mPC(5PC)	8194	3399	1050	353	147	83	53	27	6
Brain_Caudate	RG(|r|>0.3)	8459	3781	1306	404	150	77	44	20	7
Brain_Caudate	RG(|r|>0.3)&mPC(0.75var)	8157	3653	1309	439	174	93	54	31	7
Brain_Caudate	RG(|r|>0.3)&mPC(0.7var)	8168	3658	1300	428	172	92	53	30	7
Brain_Caudate	RG(|r|>0.3)&mPC(0.85var)	8791	3895	1392	467	189	95	58	28	7
Brain_Caudate	RG(|r|>0.3)&mPC(0.8var)	8524	3737	1348	467	184	96	57	29	7
Brain_Caudate	RG(|r|>0.3)&mPC(10PC)	8629	3749	1329	464	183	92	55	28	6
Brain_Caudate	RG(|r|>0.3)&mPC(1PC)	9256	3544	1258	413	168	85	54	27	7
Brain_Caudate	RG(|r|>0.3)&mPC(2PC)	9338	3623	1273	435	168	86	56	31	7
Brain_Caudate	RG(|r|>0.3)&mPC(5PC)	8210	3609	1282	423	182	93	55	29	6
Brain_Caudate	gPC(0.85var)	10761	4734	1547	404	84	12	1	0	0
Brain_Caudate	gPC(0.8var)	10568	4657	1502	388	80	8	1	0	0
Brain_Caudate	gPC(0.95var)	11669	5241	1700	443	96	16	1	0	0
Brain_Caudate	gPC(0.9var)	11135	4963	1623	423	91	13	2	0	0
Brain_Caudate	gPC(100PC)	11302	4987	1661	434	95	13	1	0	0
Brain_Caudate	gPC(120PC)	11799	5335	1730	453	97	16	1	0	0
Brain_Caudate	gPC(40PC)	10137	4464	1469	361	73	7	2	0	0
Brain_Caudate	gPC(80PC)	10934	4825	1570	412	86	12	1	0	0
Brain_Caudate	mPC(0.75var)	7119	2879	854	215	61	20	13	7	1
Brain_Caudate	mPC(0.7var)	7016	2809	810	195	53	18	7	4	1
Brain_Caudate	mPC(0.85var)	7747	3096	923	245	66	23	15	5	1
Brain_Caudate	mPC(0.8var)	7476	2966	904	222	59	21	14	6	1
Brain_Caudate	mPC(10PC)	7644	2944	885	233	64	22	14	5	1
Brain_Caudate	mPC(1PC)	7703	2535	625	121	19	0	0	0	0
Brain_Caudate	mPC(2PC)	7804	2537	676	153	37	13	5	1	1
Brain_Caudate	mPC(5PC)	7045	2763	794	221	58	19	12	5	1
Brain_Cerebellar_Hemisphere	RG(r>0.2)	10810	4258	1311	357	131	66	45	25	4
Brain_Cerebellar_Hemisphere	RG(r>0.2)&mPC(0.75var)	9679	4171	1416	447	145	73	54	26	7
Brain_Cerebellar_Hemisphere	RG(r>0.2)&mPC(0.7var)	9521	4141	1362	414	142	73	53	28	6
Brain_Cerebellar_Hemisphere	RG(r>0.2)&mPC(0.85var)	10245	4715	1648	518	175	76	57	24	7
Brain_Cerebellar_Hemisphere	RG(r>0.2)&mPC(0.8var)	9907	4449	1542	470	152	78	55	25	8
Brain_Cerebellar_Hemisphere	RG(r>0.2)&mPC(10PC)	9910	4456	1547	482	155	77	60	28	6
Brain_Cerebellar_Hemisphere	RG(r>0.2)&mPC(1PC)	10570	4202	1365	378	139	66	50	27	5
Brain_Cerebellar_Hemisphere	RG(r>0.2)&mPC(2PC)	10768	4606	1465	425	149	73	50	26	6
Brain_Cerebellar_Hemisphere	RG(r>0.2)&mPC(5PC)	9521	4203	1387	440	142	75	54	26	7
Brain_Cerebellar_Hemisphere	RG(r>0.25)	10829	4964	1602	438	143	70	49	23	5
Brain_Cerebellar_Hemisphere	RG(r>0.25)&mPC(0.75var)	10277	4947	1752	523	179	91	59	33	8
Brain_Cerebellar_Hemisphere	RG(r>0.25)&mPC(0.7var)	10274	4909	1736	521	182	85	60	33	8
Brain_Cerebellar_Hemisphere	RG(r>0.25)&mPC(0.85var)	10714	5308	1940	595	205	89	59	30	8
Brain_Cerebellar_Hemisphere	RG(r>0.25)&mPC(0.8var)	10472	5185	1915	568	202	89	57	31	8
Brain_Cerebellar_Hemisphere	RG(r>0.25)&mPC(10PC)	10436	5017	1842	549	194	87	58	31	7
Brain_Cerebellar_Hemisphere	RG(r>0.25)&mPC(1PC)	11130	4765	1572	457	159	81	55	29	6
Brain_Cerebellar_Hemisphere	RG(r>0.25)&mPC(2PC)	11047	4877	1648	507	168	85	57	33	6
Brain_Cerebellar_Hemisphere	RG(r>0.25)&mPC(5PC)	10255	4904	1792	527	177	90	58	34	7
Brain_Cerebellar_Hemisphere	RG(r>0.3)	10236	5134	1920	545	169	77	50	24	6
Brain_Cerebellar_Hemisphere	RG(r>0.3)&mPC(0.75var)	10561	5388	2053	657	215	97	59	36	9
Brain_Cerebellar_Hemisphere	RG(r>0.3)&mPC(0.7var)	10530	5375	2086	650	215	92	59	36	8
Brain_Cerebellar_Hemisphere	RG(r>0.3)&mPC(0.85var)	10840	5639	2246	710	233	95	61	34	8
Brain_Cerebellar_Hemisphere	RG(r>0.3)&mPC(0.8var)	10734	5530	2192	695	221	95	61	34	9
Brain_Cerebellar_Hemisphere	RG(r>0.3)&mPC(10PC)	10652	5356	2085	650	219	98	61	33	6
Brain_Cerebellar_Hemisphere	RG(r>0.3)&mPC(1PC)	11340	5249	1921	602	187	99	58	36	9
Brain_Cerebellar_Hemisphere	RG(r>0.3)&mPC(2PC)	11138	5226	2001	621	204	99	61	34	9
Brain_Cerebellar_Hemisphere	RG(r>0.3)&mPC(5PC)	10463	5307	2071	661	202	100	62	36	8
Brain_Cerebellar_Hemisphere	RG(|r|>0.2)	11095	4645	1430	390	112	61	39	19	3
Brain_Cerebellar_Hemisphere	RG(|r|>0.2)&mPC(0.75var)	9575	4103	1286	372	118	64	44	21	5
Brain_Cerebellar_Hemisphere	RG(|r|>0.2)&mPC(0.7var)	9601	4106	1290	360	121	65	44	23	4
Brain_Cerebellar_Hemisphere	RG(|r|>0.2)&mPC(0.85var)	9840	4349	1416	412	143	71	50	24	6
Brain_Cerebellar_Hemisphere	RG(|r|>0.2)&mPC(0.8var)	9716	4216	1370	371	128	68	50	23	4
Brain_Cerebellar_Hemisphere	RG(|r|>0.2)&mPC(10PC)	9714	4189	1362	399	139	70	50	23	4
Brain_Cerebellar_Hemisphere	RG(|r|>0.2)&mPC(1PC)	11071	4704	1458	409	120	60	40	19	4
Brain_Cerebellar_Hemisphere	RG(|r|>0.2)&mPC(2PC)	10309	4410	1392	381	114	61	41	19	3
Brain_Cerebellar_Hemisphere	RG(|r|>0.2)&mPC(5PC)	9530	4099	1289	365	119	65	47	24	5
Brain_Cerebellar_Hemisphere	RG(|r|>0.25)	11186	5025	1694	491	160	71	44	22	3
Brain_Cerebellar_Hemisphere	RG(|r|>0.25)&mPC(0.75var)	10298	4820	1668	495	161	78	55	30	7
Brain_Cerebellar_Hemisphere	RG(|r|>0.25)&mPC(0.7var)	10242	4817	1656	490	157	80	54	28	7
Brain_Cerebellar_Hemisphere	RG(|r|>0.25)&mPC(0.85var)	10559	5059	1775	552	182	86	59	31	7
Brain_Cerebellar_Hemisphere	RG(|r|>0.25)&mPC(0.8var)	10383	4946	1732	517	174	84	58	32	8
Brain_Cerebellar_Hemisphere	RG(|r|>0.25)&mPC(10PC)	10287	4866	1690	522	174	85	59	29	7
Brain_Cerebellar_Hemisphere	RG(|r|>0.25)&mPC(1PC)	11227	4826	1653	502	173	76	51	30	4
Brain_Cerebellar_Hemisphere	RG(|r|>0.25)&mPC(2PC)	11324	5132	1774	541	166	80	57	30	6
Brain_Cerebellar_Hemisphere	RG(|r|>0.25)&mPC(5PC)	10311	4775	1662	511	162	81	54	27	7
Brain_Cerebellar_Hemisphere	RG(|r|>0.3)	10958	5624	2109	642	207	88	48	24	5
Brain_Cerebellar_Hemisphere	RG(|r|>0.3)&mPC(0.75var)	10639	5481	2132	676	222	95	62	38	10
Brain_Cerebellar_Hemisphere	RG(|r|>0.3)&mPC(0.7var)	10661	5466	2131	670	226	97	65	33	9
Brain_Cerebellar_Hemisphere	RG(|r|>0.3)&mPC(0.85var)	10943	5692	2245	703	238	98	64	34	9
Brain_Cerebellar_Hemisphere	RG(|r|>0.3)&mPC(0.8var)	10824	5623	2169	680	220	95	63	33	9
Brain_Cerebellar_Hemisphere	RG(|r|>0.3)&mPC(10PC)	10690	5443	2114	656	215	97	63	32	8
Brain_Cerebellar_Hemisphere	RG(|r|>0.3)&mPC(1PC)	11486	5423	2054	655	220	97	61	36	8
Brain_Cerebellar_Hemisphere	RG(|r|>0.3)&mPC(2PC)	11451	5473	2075	683	214	100	64	37	9
Brain_Cerebellar_Hemisphere	RG(|r|>0.3)&mPC(5PC)	10649	5499	2123	670	223	97	64	36	9
Brain_Cerebellar_Hemisphere	gPC(0.85var)	13581	7840	3220	972	188	17	0	0	0
Brain_Cerebellar_Hemisphere	gPC(0.8var)	13514	7705	3123	942	177	19	0	0	0
Brain_Cerebellar_Hemisphere	gPC(0.95var)	13628	7726	3220	972	184	18	0	0	0
Brain_Cerebellar_Hemisphere	gPC(0.9var)	13682	7833	3257	993	191	19	0	0	0
Brain_Cerebellar_Hemisphere	gPC(100PC)	13660	7770	3244	987	197	17	0	0	0
Brain_Cerebellar_Hemisphere	gPC(120PC)	13703	7676	3164	923	174	14	0	0	0
Brain_Cerebellar_Hemisphere	gPC(40PC)	13307	7511	2953	856	168	16	0	0	0
Brain_Cerebellar_Hemisphere	gPC(80PC)	13651	7831	3252	986	192	18	0	0	0
Brain_Cerebellar_Hemisphere	mPC(0.75var)	10247	4976	1767	492	116	22	15	8	2
Brain_Cerebellar_Hemisphere	mPC(0.7var)	10312	5057	1787	480	117	27	9	4	1
Brain_Cerebellar_Hemisphere	mPC(0.85var)	10601	5114	1839	532	121	29	17	9	1
Brain_Cerebellar_Hemisphere	mPC(0.8var)	10496	5066	1832	512	114	28	16	9	2
Brain_Cerebellar_Hemisphere	mPC(10PC)	10289	4787	1690	480	110	30	15	8	1
Brain_Cerebellar_Hemisphere	mPC(1PC)	10510	4730	1634	419	78	7	0	0	0
Brain_Cerebellar_Hemisphere	mPC(2PC)	10844	4938	1774	467	105	13	5	5	2
Brain_Cerebellar_Hemisphere	mPC(5PC)	10270	4931	1732	476	112	25	12	8	2
Brain_Cerebellum	RG(r>0.2)	12106	5353	1747	511	171	86	49	27	5
Brain_Cerebellum	RG(r>0.2)&mPC(0.75var)	11765	5794	2119	651	210	97	61	32	6
Brain_Cerebellum	RG(r>0.2)&mPC(0.7var)	11415	5424	1883	586	194	87	58	30	7
Brain_Cerebellum	RG(r>0.2)&mPC(0.85var)	12141	6167	2393	766	238	102	62	31	6
Brain_Cerebellum	RG(r>0.2)&mPC(0.8var)	11875	5884	2175	685	218	99	63	34	7
Brain_Cerebellum	RG(r>0.2)&mPC(10PC)	11903	5950	2225	696	228	101	61	31	7
Brain_Cerebellum	RG(r>0.2)&mPC(1PC)	11891	5308	1754	522	181	89	53	32	4
Brain_Cerebellum	RG(r>0.2)&mPC(2PC)	12188	5643	1928	583	184	92	56	30	6
Brain_Cerebellum	RG(r>0.2)&mPC(5PC)	11543	5579	1984	623	197	90	61	33	7
Brain_Cerebellum	RG(r>0.25)	11851	6107	2190	683	201	85	53	28	5
Brain_Cerebellum	RG(r>0.25)&mPC(0.75var)	12292	6685	2702	876	272	114	66	35	8
Brain_Cerebellum	RG(r>0.25)&mPC(0.7var)	11870	6338	2440	815	256	108	67	33	5
Brain_Cerebellum	RG(r>0.25)&mPC(0.85var)	12496	6806	2779	951	294	116	65	34	7
Brain_Cerebellum	RG(r>0.25)&mPC(0.8var)	12284	6622	2684	890	285	110	65	38	7
Brain_Cerebellum	RG(r>0.25)&mPC(10PC)	12191	6588	2655	873	275	118	67	33	8
Brain_Cerebellum	RG(r>0.25)&mPC(1PC)	12273	5926	2245	711	230	102	62	38	5
Brain_Cerebellum	RG(r>0.25)&mPC(2PC)	12291	6054	2326	743	238	105	65	37	7
Brain_Cerebellum	RG(r>0.25)&mPC(5PC)	11983	6402	2474	818	253	114	65	35	8
Brain_Cerebellum	RG(r>0.3)	11335	6348	2742	850	243	94	55	26	5
Brain_Cerebellum	RG(r>0.3)&mPC(0.75var)	12403	7158	3179	1103	338	120	67	38	8
Brain_Cerebellum	RG(r>0.3)&mPC(0.7var)	12088	6841	3046	1025	308	120	69	33	4
Brain_Cerebellum	RG(r>0.3)&mPC(0.85var)	12529	7130	3163	1089	340	126	68	33	7
Brain_Cerebellum	RG(r>0.3)&mPC(0.8var)	12385	7061	3112	1072	332	120	67	40	7
Brain_Cerebellum	RG(r>0.3)&mPC(10PC)	12302	6973	2970	1022	325	124	69	33	8
Brain_Cerebellum	RG(r>0.3)&mPC(1PC)	12339	6406	2758	903	283	113	66	39	5
Brain_Cerebellum	RG(r>0.3)&mPC(2PC)	12387	6510	2848	942	282	112	68	39	7
Brain_Cerebellum	RG(r>0.3)&mPC(5PC)	12036	6843	3015	1026	313	125	69	37	8
Brain_Cerebellum	RG(|r|>0.2)	12247	5641	1894	542	168	85	45	27	3
Brain_Cerebellum	RG(|r|>0.2)&mPC(0.75var)	11238	5311	1872	570	184	90	58	30	3
Brain_Cerebellum	RG(|r|>0.2)&mPC(0.7var)	11030	5169	1766	534	175	90	53	30	3
Brain_Cerebellum	RG(|r|>0.2)&mPC(0.85var)	11515	5511	1948	630	210	89	62	29	4
Brain_Cerebellum	RG(|r|>0.2)&mPC(0.8var)	11352	5348	1875	566	187	94	61	29	5
Brain_Cerebellum	RG(|r|>0.2)&mPC(10PC)	11393	5360	1896	589	195	99	59	31	5
Brain_Cerebellum	RG(|r|>0.2)&mPC(1PC)	12115	5584	1906	547	165	85	49	30	3
Brain_Cerebellum	RG(|r|>0.2)&mPC(2PC)	12002	5527	1879	549	170	92	51	30	3
Brain_Cerebellum	RG(|r|>0.2)&mPC(5PC)	11210	5163	1814	533	176	93	54	29	4
Brain_Cerebellum	RG(|r|>0.25)	12465	6436	2489	811	233	95	55	28	4
Brain_Cerebellum	RG(|r|>0.25)&mPC(0.75var)	12107	6395	2607	873	275	116	68	33	6
Brain_Cerebellum	RG(|r|>0.25)&mPC(0.7var)	11790	6153	2468	822	257	111	69	35	4
Brain_Cerebellum	RG(|r|>0.25)&mPC(0.85var)	12332	6608	2673	884	293	121	69	31	6
Brain_Cerebellum	RG(|r|>0.25)&mPC(0.8var)	12080	6440	2614	858	284	109	69	34	6
Brain_Cerebellum	RG(|r|>0.25)&mPC(10PC)	12123	6344	2556	839	273	120	69	36	6
Brain_Cerebellum	RG(|r|>0.25)&mPC(1PC)	12454	6166	2397	790	250	103	65	33	4
Brain_Cerebellum	RG(|r|>0.25)&mPC(2PC)	12518	6346	2546	833	253	109	67	33	5
Brain_Cerebellum	RG(|r|>0.25)&mPC(5PC)	11948	6236	2528	843	269	118	68	33	7
Brain_Cerebellum	RG(|r|>0.3)	11970	6965	3097	1055	295	109	60	27	5
Brain_Cerebellum	RG(|r|>0.3)&mPC(0.75var)	12391	7120	3248	1146	355	133	72	36	7
Brain_Cerebellum	RG(|r|>0.3)&mPC(0.7var)	12134	6897	3078	1090	334	130	72	38	5
Brain_Cerebellum	RG(|r|>0.3)&mPC(0.85var)	12552	7202	3157	1135	363	134	74	32	8
Brain_Cerebellum	RG(|r|>0.3)&mPC(0.8var)	12432	7097	3153	1143	353	132	74	41	7
Brain_Cerebellum	RG(|r|>0.3)&mPC(10PC)	12386	6995	3031	1051	341	134	75	38	7
Brain_Cerebellum	RG(|r|>0.3)&mPC(1PC)	12576	6724	3009	1073	320	122	67	37	7
Brain_Cerebellum	RG(|r|>0.3)&mPC(2PC)	12542	6749	3028	1085	326	129	72	35	5
Brain_Cerebellum	RG(|r|>0.3)&mPC(5PC)	12157	6924	3102	1102	343	130	72	38	8
Brain_Cerebellum	gPC(0.85var)	14942	9605	4442	1515	359	38	1	0	0
Brain_Cerebellum	gPC(0.8var)	14860	9503	4362	1465	315	35	1	0	0
Brain_Cerebellum	gPC(0.95var)	15253	9836	4574	1547	343	37	2	0	0
Brain_Cerebellum	gPC(0.9var)	15008	9668	4480	1529	350	38	1	0	0
Brain_Cerebellum	gPC(100PC)	15113	9746	4532	1547	357	36	1	0	0
Brain_Cerebellum	gPC(120PC)	15247	9826	4555	1547	348	38	1	0	0
Brain_Cerebellum	gPC(40PC)	14473	8955	4010	1282	255	28	1	0	0
Brain_Cerebellum	gPC(80PC)	14961	9633	4489	1510	358	36	1	0	0
Brain_Cerebellum	mPC(0.75var)	12045	6648	2639	792	154	31	16	7	2
Brain_Cerebellum	mPC(0.7var)	11750	6409	2495	737	133	21	11	6	1
Brain_Cerebellum	mPC(0.85var)	12151	6535	2520	775	159	35	19	8	1
Brain_Cerebellum	mPC(0.8var)	12029	6485	2550	766	153	33	18	8	2
Brain_Cerebellum	mPC(10PC)	11880	6249	2406	700	146	35	19	8	2
Brain_Cerebellum	mPC(1PC)	10881	4978	1681	430	50	4	0	0	0
Brain_Cerebellum	mPC(2PC)	11433	5568	2131	594	100	20	7	3	2
Brain_Cerebellum	mPC(5PC)	11613	6174	2426	692	142	28	12	8	2
Brain_Cortex	RG(r>0.2)	11274	4373	1144	300	136	70	49	20	6
Brain_Cortex	RG(r>0.2)&mPC(0.75var)	11259	5059	1532	395	159	86	54	28	6
Brain_Cortex	RG(r>0.2)&mPC(0.7var)	10888	4775	1429	396	156	84	54	27	6
Brain_Cortex	RG(r>0.2)&mPC(0.85var)	11788	5511	1689	460	176	90	59	30	6
Brain_Cortex	RG(r>0.2)&mPC(0.8var)	11526	5316	1612	421	174	85	58	28	6
Brain_Cortex	RG(r>0.2)&mPC(10PC)	11523	5272	1585	418	163	92	59	28	6
Brain_Cortex	RG(r>0.2)&mPC(1PC)	11118	4367	1141	324	153	79	51	24	5
Brain_Cortex	RG(r>0.2)&mPC(2PC)	11513	4788	1397	388	167	82	55	28	5
Brain_Cortex	RG(r>0.2)&mPC(5PC)	11168	5037	1529	392	160	84	57	30	7
Brain_Cortex	RG(r>0.25)	11138	5058	1476	412	158	75	48	18	6
Brain_Cortex	RG(r>0.25)&mPC(0.75var)	11754	5797	1961	565	199	102	62	29	7
Brain_Cortex	RG(r>0.25)&mPC(0.7var)	11523	5645	1887	552	195	101	63	29	7
Brain_Cortex	RG(r>0.25)&mPC(0.85var)	12073	6045	2005	571	206	97	66	32	6
Brain_Cortex	RG(r>0.25)&mPC(0.8var)	11940	5985	1977	577	203	103	66	30	6
Brain_Cortex	RG(r>0.25)&mPC(10PC)	11827	5811	1863	559	191	100	65	30	7
Brain_Cortex	RG(r>0.25)&mPC(1PC)	11546	4992	1524	456	185	94	59	28	6
Brain_Cortex	RG(r>0.25)&mPC(2PC)	11822	5231	1688	492	191	98	61	29	6
Brain_Cortex	RG(r>0.25)&mPC(5PC)	11674	5783	1882	543	204	98	64	34	6
Brain_Cortex	RG(r>0.3)	10524	5045	1738	496	185	80	49	20	6
Brain_Cortex	RG(r>0.3)&mPC(0.75var)	11769	6118	2191	650	216	107	62	29	7
Brain_Cortex	RG(r>0.3)&mPC(0.7var)	11665	6047	2174	665	212	109	66	30	6
Brain_Cortex	RG(r>0.3)&mPC(0.85var)	12110	6215	2170	623	219	102	67	33	6
Brain_Cortex	RG(r>0.3)&mPC(0.8var)	12051	6238	2223	644	219	109	66	31	6
Brain_Cortex	RG(r>0.3)&mPC(10PC)	11849	6028	2033	586	208	106	66	31	7
Brain_Cortex	RG(r>0.3)&mPC(1PC)	11651	5330	1862	574	212	104	59	31	7
Brain_Cortex	RG(r>0.3)&mPC(2PC)	11918	5579	1977	603	208	106	62	31	7
Brain_Cortex	RG(r>0.3)&mPC(5PC)	11800	6019	2188	649	212	100	65	35	7
Brain_Cortex	RG(|r|>0.2)	11049	4402	1229	323	112	70	40	16	5
Brain_Cortex	RG(|r|>0.2)&mPC(0.75var)	10171	4257	1226	325	134	78	47	23	5
Brain_Cortex	RG(|r|>0.2)&mPC(0.7var)	9989	4104	1217	307	122	76	47	20	5
Brain_Cortex	RG(|r|>0.2)&mPC(0.85var)	10697	4667	1326	379	147	79	51	26	5
Brain_Cortex	RG(|r|>0.2)&mPC(0.8var)	10471	4481	1300	345	137	77	49	26	4
Brain_Cortex	RG(|r|>0.2)&mPC(10PC)	10641	4504	1306	343	135	78	52	25	6
Brain_Cortex	RG(|r|>0.2)&mPC(1PC)	11036	4458	1302	331	114	71	42	19	4
Brain_Cortex	RG(|r|>0.2)&mPC(2PC)	10913	4504	1290	314	113	73	45	16	5
Brain_Cortex	RG(|r|>0.2)&mPC(5PC)	10204	4297	1253	326	127	76	48	22	5
Brain_Cortex	RG(|r|>0.25)	11417	5065	1644	458	154	77	49	21	4
Brain_Cortex	RG(|r|>0.25)&mPC(0.75var)	11267	5315	1765	536	191	99	63	30	6
Brain_Cortex	RG(|r|>0.25)&mPC(0.7var)	11032	5125	1720	519	192	97	62	28	6
Brain_Cortex	RG(|r|>0.25)&mPC(0.85var)	11719	5646	1843	548	205	95	66	31	6
Brain_Cortex	RG(|r|>0.25)&mPC(0.8var)	11476	5445	1820	530	199	96	66	30	6
Brain_Cortex	RG(|r|>0.25)&mPC(10PC)	11498	5438	1743	521	188	97	67	31	7
Brain_Cortex	RG(|r|>0.25)&mPC(1PC)	11467	4900	1597	476	177	88	55	25	6
Brain_Cortex	RG(|r|>0.25)&mPC(2PC)	11626	5086	1686	519	189	89	59	26	6
Brain_Cortex	RG(|r|>0.25)&mPC(5PC)	11226	5293	1770	515	194	94	59	31	6
Brain_Cortex	RG(|r|>0.3)	10854	5443	1954	590	190	90	53	20	5
Brain_Cortex	RG(|r|>0.3)&mPC(0.75var)	11624	5901	2188	667	229	115	69	34	6
Brain_Cortex	RG(|r|>0.3)&mPC(0.7var)	11466	5858	2171	651	224	114	67	32	6
Brain_Cortex	RG(|r|>0.3)&mPC(0.85var)	11984	6123	2169	643	234	104	69	33	6
Brain_Cortex	RG(|r|>0.3)&mPC(0.8var)	11862	6113	2225	662	235	111	69	32	6
Brain_Cortex	RG(|r|>0.3)&mPC(10PC)	11707	5918	2098	636	231	107	69	32	7
Brain_Cortex	RG(|r|>0.3)&mPC(1PC)	11758	5412	1926	603	214	106	63	32	6
Brain_Cortex	RG(|r|>0.3)&mPC(2PC)	11916	5559	2036	636	221	104	63	32	6
Brain_Cortex	RG(|r|>0.3)&mPC(5PC)	11541	5943	2173	653	235	111	64	35	7
Brain_Cortex	gPC(0.85var)	14831	8822	3362	765	108	12	0	0	0
Brain_Cortex	gPC(0.8var)	14728	8623	3236	720	112	9	0	0	0
Brain_Cortex	gPC(0.95var)	15129	9114	3483	832	130	14	0	0	0
Brain_Cortex	gPC(0.9var)	14959	8944	3412	832	124	12	0	0	0
Brain_Cortex	gPC(100PC)	15007	8974	3476	836	130	13	0	0	0
Brain_Cortex	gPC(120PC)	15136	9109	3493	823	130	14	0	0	0
Brain_Cortex	gPC(40PC)	13953	7708	2745	590	98	7	0	0	0
Brain_Cortex	gPC(80PC)	14870	8833	3370	788	111	14	0	0	0
Brain_Cortex	mPC(0.75var)	11641	5616	1694	344	63	25	11	7	1
Brain_Cortex	mPC(0.7var)	11527	5568	1719	352	56	16	9	3	1
Brain_Cortex	mPC(0.85var)	11872	5668	1682	317	77	27	15	7	1
Brain_Cortex	mPC(0.8var)	11845	5675	1693	326	74	31	15	7	1
Brain_Cortex	mPC(10PC)	11546	5372	1554	294	65	29	16	7	1
Brain_Cortex	mPC(1PC)	10569	4368	1188	166	21	2	0	0	0
Brain_Cortex	mPC(2PC)	11367	5078	1513	275	37	13	4	3	1
Brain_Cortex	mPC(5PC)	11456	5470	1663	312	73	28	12	7	1
Brain_Frontal_Cortex	RG(r>0.2)	11000	4458	1289	352	122	62	35	17	4
Brain_Frontal_Cortex	RG(r>0.2)&mPC(0.75var)	9711	4207	1290	407	143	70	38	22	4
Brain_Frontal_Cortex	RG(r>0.2)&mPC(0.7var)	9645	4063	1215	363	127	70	38	21	4
Brain_Frontal_Cortex	RG(r>0.2)&mPC(0.85var)	10188	4600	1478	458	154	74	43	20	4
Brain_Frontal_Cortex	RG(r>0.2)&mPC(0.8var)	9936	4389	1428	405	140	74	43	22	4
Brain_Frontal_Cortex	RG(r>0.2)&mPC(10PC)	10005	4460	1431	429	149	76	43	21	4
Brain_Frontal_Cortex	RG(r>0.2)&mPC(1PC)	10883	4391	1275	368	126	67	37	19	4
Brain_Frontal_Cortex	RG(r>0.2)&mPC(2PC)	11226	4921	1472	435	138	66	38	20	3
Brain_Frontal_Cortex	RG(r>0.2)&mPC(5PC)	9647	4113	1207	370	127	72	39	21	3
Brain_Frontal_Cortex	RG(r>0.25)	10918	4848	1465	397	139	68	35	17	4
Brain_Frontal_Cortex	RG(r>0.25)&mPC(0.75var)	10088	4681	1559	487	173	81	48	24	4
Brain_Frontal_Cortex	RG(r>0.25)&mPC(0.7var)	9962	4561	1496	453	159	80	48	20	4
Brain_Frontal_Cortex	RG(r>0.25)&mPC(0.85var)	10293	4877	1692	528	194	85	48	22	4
Brain_Frontal_Cortex	RG(r>0.25)&mPC(0.8var)	10344	4900	1662	497	175	83	48	24	4
Brain_Frontal_Cortex	RG(r>0.25)&mPC(10PC)	10158	4744	1611	494	169	82	46	23	4
Brain_Frontal_Cortex	RG(r>0.25)&mPC(1PC)	10813	4459	1386	413	153	73	43	21	5
Brain_Frontal_Cortex	RG(r>0.25)&mPC(2PC)	11187	4823	1550	446	158	75	50	21	4
Brain_Frontal_Cortex	RG(r>0.25)&mPC(5PC)	9922	4476	1487	449	155	78	47	26	5
Brain_Frontal_Cortex	RG(r>0.3)	9973	4811	1685	476	164	70	38	19	4
Brain_Frontal_Cortex	RG(r>0.3)&mPC(0.75var)	10203	5078	1873	588	223	89	49	25	4
Brain_Frontal_Cortex	RG(r>0.3)&mPC(0.7var)	10097	4928	1808	559	210	92	52	24	4
Brain_Frontal_Cortex	RG(r>0.3)&mPC(0.85var)	10257	5070	1899	611	219	96	52	24	5
Brain_Frontal_Cortex	RG(r>0.3)&mPC(0.8var)	10377	5139	1919	597	224	91	50	26	5
Brain_Frontal_Cortex	RG(r>0.3)&mPC(10PC)	10094	4938	1784	550	214	94	49	23	4
Brain_Frontal_Cortex	RG(r>0.3)&mPC(1PC)	10628	4648	1644	477	188	82	49	24	5
Brain_Frontal_Cortex	RG(r>0.3)&mPC(2PC)	11219	4990	1757	533	196	85	51	22	5
Brain_Frontal_Cortex	RG(r>0.3)&mPC(5PC)	10026	4875	1772	545	202	85	49	24	5
Brain_Frontal_Cortex	RG(|r|>0.2)	11423	4789	1443	392	125	53	29	16	3
Brain_Frontal_Cortex	RG(|r|>0.2)&mPC(0.75var)	9777	4096	1213	360	123	57	32	18	4
Brain_Frontal_Cortex	RG(|r|>0.2)&mPC(0.7var)	9697	4064	1176	333	111	57	31	16	3
Brain_Frontal_Cortex	RG(|r|>0.2)&mPC(0.85var)	9999	4268	1302	417	137	73	36	18	3
Brain_Frontal_Cortex	RG(|r|>0.2)&mPC(0.8var)	9882	4180	1298	370	127	61	36	17	4
Brain_Frontal_Cortex	RG(|r|>0.2)&mPC(10PC)	9909	4267	1293	390	131	65	35	16	3
Brain_Frontal_Cortex	RG(|r|>0.2)&mPC(1PC)	11344	4897	1491	406	126	54	29	18	3
Brain_Frontal_Cortex	RG(|r|>0.2)&mPC(2PC)	10386	4393	1317	365	119	53	29	18	3
Brain_Frontal_Cortex	RG(|r|>0.2)&mPC(5PC)	9680	4065	1186	349	120	57	34	17	2
Brain_Frontal_Cortex	RG(|r|>0.25)	11405	4929	1537	437	138	62	31	17	3
Brain_Frontal_Cortex	RG(|r|>0.25)&mPC(0.75var)	10169	4579	1485	452	173	78	42	22	4
Brain_Frontal_Cortex	RG(|r|>0.25)&mPC(0.7var)	10075	4486	1478	434	158	73	41	20	3
Brain_Frontal_Cortex	RG(|r|>0.25)&mPC(0.85var)	10294	4753	1561	500	181	79	46	21	4
Brain_Frontal_Cortex	RG(|r|>0.25)&mPC(0.8var)	10290	4703	1553	485	168	75	41	22	4
Brain_Frontal_Cortex	RG(|r|>0.25)&mPC(10PC)	10214	4708	1503	482	174	82	44	21	3
Brain_Frontal_Cortex	RG(|r|>0.25)&mPC(1PC)	11145	4706	1489	442	146	68	36	19	4
Brain_Frontal_Cortex	RG(|r|>0.25)&mPC(2PC)	11572	5139	1695	494	154	73	38	20	4
Brain_Frontal_Cortex	RG(|r|>0.25)&mPC(5PC)	10024	4511	1469	440	157	74	43	22	4
Brain_Frontal_Cortex	RG(|r|>0.3)	10710	5381	1931	550	194	82	35	21	5
Brain_Frontal_Cortex	RG(|r|>0.3)&mPC(0.75var)	10377	5107	1852	582	217	96	48	28	4
Brain_Frontal_Cortex	RG(|r|>0.3)&mPC(0.7var)	10255	5029	1808	581	218	92	50	23	3
Brain_Frontal_Cortex	RG(|r|>0.3)&mPC(0.85var)	10402	5186	1921	621	228	98	53	27	5
Brain_Frontal_Cortex	RG(|r|>0.3)&mPC(0.8var)	10462	5254	1906	610	225	94	50	24	4
Brain_Frontal_Cortex	RG(|r|>0.3)&mPC(10PC)	10279	5109	1862	583	210	97	48	22	4
Brain_Frontal_Cortex	RG(|r|>0.3)&mPC(1PC)	11039	4891	1708	562	202	92	46	25	6
Brain_Frontal_Cortex	RG(|r|>0.3)&mPC(2PC)	11567	5279	1881	605	204	98	47	23	4
Brain_Frontal_Cortex	RG(|r|>0.3)&mPC(5PC)	10236	5019	1849	576	207	93	49	26	4
Brain_Frontal_Cortex	gPC(0.85var)	12915	7363	2961	799	194	26	0	0	0
Brain_Frontal_Cortex	gPC(0.8var)	13007	7453	3047	842	200	25	0	0	0
Brain_Frontal_Cortex	gPC(0.95var)	13011	7341	2895	798	193	25	1	0	0
Brain_Frontal_Cortex	gPC(0.9var)	12777	7226	2896	817	194	25	0	0	0
Brain_Frontal_Cortex	gPC(100PC)	13039	7381	2943	809	194	27	1	0	0
Brain_Frontal_Cortex	gPC(120PC)	13551	7682	3096	870	201	30	1	0	0
Brain_Frontal_Cortex	gPC(40PC)	12846	7408	3025	865	196	30	0	0	0
Brain_Frontal_Cortex	gPC(80PC)	12798	7237	2912	815	193	25	1	0	0
Brain_Frontal_Cortex	mPC(0.75var)	10039	5045	1845	478	107	23	12	3	1
Brain_Frontal_Cortex	mPC(0.7var)	9932	4977	1729	437	96	24	7	2	1
Brain_Frontal_Cortex	mPC(0.85var)	9893	4863	1666	443	114	29	13	5	1
Brain_Frontal_Cortex	mPC(0.8var)	10026	5019	1794	480	108	23	11	3	1
Brain_Frontal_Cortex	mPC(10PC)	9850	4693	1606	432	96	24	11	5	1
Brain_Frontal_Cortex	mPC(1PC)	9478	3856	1246	324	74	5	0	0	0
Brain_Frontal_Cortex	mPC(2PC)	10697	4738	1628	368	66	10	5	1	1
Brain_Frontal_Cortex	mPC(5PC)	9729	4808	1614	438	95	19	12	4	2
Brain_Hippocampus	RG(r>0.2)	7546	2255	615	219	93	52	29	12	2
Brain_Hippocampus	RG(r>0.2)&mPC(0.75var)	5950	2103	643	237	100	61	32	16	2
Brain_Hippocampus	RG(r>0.2)&mPC(0.7var)	5876	1994	597	215	97	59	32	14	2
Brain_Hippocampus	RG(r>0.2)&mPC(0.85var)	6551	2409	730	266	111	63	34	18	3
Brain_Hippocampus	RG(r>0.2)&mPC(0.8var)	6154	2141	642	252	102	59	36	14	2
Brain_Hippocampus	RG(r>0.2)&mPC(10PC)	6324	2296	720	267	111	66	38	20	3
Brain_Hippocampus	RG(r>0.2)&mPC(1PC)	7585	2317	640	210	99	53	31	14	1
Brain_Hippocampus	RG(r>0.2)&mPC(2PC)	7803	2656	827	266	111	54	32	16	2
Brain_Hippocampus	RG(r>0.2)&mPC(5PC)	5800	1997	632	216	97	62	35	14	2
Brain_Hippocampus	RG(r>0.25)	7154	2491	680	231	106	52	32	14	2
Brain_Hippocampus	RG(r>0.25)&mPC(0.75var)	6369	2396	756	287	121	72	38	17	2
Brain_Hippocampus	RG(r>0.25)&mPC(0.7var)	6280	2254	731	273	123	72	38	16	3
Brain_Hippocampus	RG(r>0.25)&mPC(0.85var)	6823	2604	839	314	129	67	42	21	2
Brain_Hippocampus	RG(r>0.25)&mPC(0.8var)	6485	2411	775	298	129	72	39	19	2
Brain_Hippocampus	RG(r>0.25)&mPC(10PC)	6548	2446	789	295	124	73	41	21	2
Brain_Hippocampus	RG(r>0.25)&mPC(1PC)	7548	2274	641	237	111	63	32	16	2
Brain_Hippocampus	RG(r>0.25)&mPC(2PC)	7667	2410	720	269	123	66	40	17	2
Brain_Hippocampus	RG(r>0.25)&mPC(5PC)	6174	2278	734	278	122	70	46	20	2
Brain_Hippocampus	RG(r>0.3)	6600	2738	854	298	124	61	34	15	3
Brain_Hippocampus	RG(r>0.3)&mPC(0.75var)	6607	2720	903	345	154	76	47	20	4
Brain_Hippocampus	RG(r>0.3)&mPC(0.7var)	6455	2595	869	340	152	75	45	19	4
Brain_Hippocampus	RG(r>0.3)&mPC(0.85var)	6987	2811	978	346	159	75	45	22	3
Brain_Hippocampus	RG(r>0.3)&mPC(0.8var)	6703	2766	911	359	155	77	47	21	2
Brain_Hippocampus	RG(r>0.3)&mPC(10PC)	6681	2708	902	341	150	80	46	22	3
Brain_Hippocampus	RG(r>0.3)&mPC(1PC)	7837	2527	817	296	135	76	42	20	3
Brain_Hippocampus	RG(r>0.3)&mPC(2PC)	7807	2603	836	325	145	72	44	18	2
Brain_Hippocampus	RG(r>0.3)&mPC(5PC)	6366	2569	897	336	150	77	46	22	4
Brain_Hippocampus	RG(|r|>0.2)	8592	2868	778	241	96	45	25	11	1
Brain_Hippocampus	RG(|r|>0.2)&mPC(0.75var)	6393	2331	658	211	91	48	28	12	2
Brain_Hippocampus	RG(|r|>0.2)&mPC(0.7var)	6369	2273	645	192	84	48	26	13	2
Brain_Hippocampus	RG(|r|>0.2)&mPC(0.85var)	6662	2474	710	228	92	57	29	16	2
Brain_Hippocampus	RG(|r|>0.2)&mPC(0.8var)	6462	2303	651	213	92	50	30	13	2
Brain_Hippocampus	RG(|r|>0.2)&mPC(10PC)	6461	2365	679	223	92	54	29	13	1
Brain_Hippocampus	RG(|r|>0.2)&mPC(1PC)	8607	3100	884	243	89	44	27	9	2
Brain_Hippocampus	RG(|r|>0.2)&mPC(2PC)	7068	2614	756	221	85	46	25	10	2
Brain_Hippocampus	RG(|r|>0.2)&mPC(5PC)	6343	2276	654	207	85	47	29	13	2
Brain_Hippocampus	RG(|r|>0.25)	8021	2765	723	220	88	47	30	13	2
Brain_Hippocampus	RG(|r|>0.25)&mPC(0.75var)	6557	2380	737	246	112	60	37	17	4
Brain_Hippocampus	RG(|r|>0.25)&mPC(0.7var)	6447	2392	709	231	108	58	34	15	3
Brain_Hippocampus	RG(|r|>0.25)&mPC(0.85var)	6839	2597	776	264	121	66	37	18	2
Brain_Hippocampus	RG(|r|>0.25)&mPC(0.8var)	6585	2438	739	249	114	62	37	19	3
Brain_Hippocampus	RG(|r|>0.25)&mPC(10PC)	6613	2472	756	251	114	61	36	19	5
Brain_Hippocampus	RG(|r|>0.25)&mPC(1PC)	8001	2611	735	224	97	46	33	13	2
Brain_Hippocampus	RG(|r|>0.25)&mPC(2PC)	8261	2825	835	254	106	50	36	17	3
Brain_Hippocampus	RG(|r|>0.25)&mPC(5PC)	6409	2365	717	236	111	57	37	20	4
Brain_Hippocampus	RG(|r|>0.3)	7262	2902	897	282	118	64	31	19	3
Brain_Hippocampus	RG(|r|>0.3)&mPC(0.75var)	6788	2761	875	325	138	78	43	22	6
Brain_Hippocampus	RG(|r|>0.3)&mPC(0.7var)	6645	2666	854	310	138	75	42	21	5
Brain_Hippocampus	RG(|r|>0.3)&mPC(0.85var)	7069	2878	963	324	138	76	47	24	3
Brain_Hippocampus	RG(|r|>0.3)&mPC(0.8var)	6855	2731	892	331	141	79	47	21	3
Brain_Hippocampus	RG(|r|>0.3)&mPC(10PC)	6821	2711	886	313	139	74	43	23	5
Brain_Hippocampus	RG(|r|>0.3)&mPC(1PC)	8196	2695	821	287	123	71	38	22	4
Brain_Hippocampus	RG(|r|>0.3)&mPC(2PC)	8031	2791	853	301	132	73	40	20	5
Brain_Hippocampus	RG(|r|>0.3)&mPC(5PC)	6533	2678	864	311	133	74	45	22	5
Brain_Hippocampus	gPC(0.85var)	9567	4116	1259	346	81	12	1	0	0
Brain_Hippocampus	gPC(0.8var)	9257	3875	1161	333	74	10	1	0	0
Brain_Hippocampus	gPC(0.95var)	10057	4428	1385	380	99	11	1	0	0
Brain_Hippocampus	gPC(0.9var)	9806	4333	1362	377	99	13	1	0	0
Brain_Hippocampus	gPC(100PC)	10068	4478	1389	383	96	12	0	0	0
Brain_Hippocampus	gPC(120PC)	10583	4474	1362	368	84	12	1	0	0
Brain_Hippocampus	gPC(40PC)	8824	3650	1137	330	73	11	1	0	0
Brain_Hippocampus	gPC(80PC)	9827	4375	1357	380	96	13	1	0	0
Brain_Hippocampus	mPC(0.75var)	6633	2563	783	203	51	19	10	2	1
Brain_Hippocampus	mPC(0.7var)	6403	2423	742	188	38	14	5	1	1
Brain_Hippocampus	mPC(0.85var)	6841	2575	748	196	43	18	11	5	1
Brain_Hippocampus	mPC(0.8var)	6605	2554	777	198	50	18	11	5	1
Brain_Hippocampus	mPC(10PC)	6540	2467	705	191	43	18	12	5	1
Brain_Hippocampus	mPC(1PC)	7004	1976	470	123	14	2	0	0	0
Brain_Hippocampus	mPC(2PC)	7411	2280	613	147	33	10	4	1	1
Brain_Hippocampus	mPC(5PC)	6145	2345	696	189	45	17	10	4	1
Brain_Hypothalamus	RG(r>0.2)	10890	4062	1036	249	90	53	33	12	4
Brain_Hypothalamus	RG(r>0.2)&mPC(0.75var)	9547	3870	1090	264	96	61	34	17	4
Brain_Hypothalamus	RG(r>0.2)&mPC(0.7var)	9504	3806	1040	264	89	55	33	15	4
Brain_Hypothalamus	RG(r>0.2)&mPC(0.85var)	9887	4311	1241	323	112	66	43	15	4
Brain_Hypothalamus	RG(r>0.2)&mPC(0.8var)	9532	3986	1125	284	103	63	36	16	4
Brain_Hypothalamus	RG(r>0.2)&mPC(10PC)	9973	4337	1251	308	112	60	37	11	4
Brain_Hypothalamus	RG(r>0.2)&mPC(1PC)	10854	4181	1179	277	95	54	37	12	4
Brain_Hypothalamus	RG(r>0.2)&mPC(2PC)	10612	4344	1242	328	104	55	33	13	4
Brain_Hypothalamus	RG(r>0.2)&mPC(5PC)	9585	3842	1072	258	94	61	31	13	4
Brain_Hypothalamus	RG(r>0.25)	10659	4356	1211	288	102	59	34	13	4
Brain_Hypothalamus	RG(r>0.25)&mPC(0.75var)	9772	4338	1326	324	118	68	46	21	4
Brain_Hypothalamus	RG(r>0.25)&mPC(0.7var)	9858	4226	1282	320	112	65	42	20	4
Brain_Hypothalamus	RG(r>0.25)&mPC(0.85var)	10090	4656	1467	376	118	76	45	21	3
Brain_Hypothalamus	RG(r>0.25)&mPC(0.8var)	9833	4418	1341	359	120	73	44	19	4
Brain_Hypothalamus	RG(r>0.25)&mPC(10PC)	10149	4587	1442	370	119	71	39	18	4
Brain_Hypothalamus	RG(r>0.25)&mPC(1PC)	10695	4151	1228	298	105	63	38	17	4
Brain_Hypothalamus	RG(r>0.25)&mPC(2PC)	10799	4341	1298	342	108	63	41	20	4
Brain_Hypothalamus	RG(r>0.25)&mPC(5PC)	9800	4245	1247	326	111	68	42	18	4
Brain_Hypothalamus	RG(r>0.3)	9718	4525	1383	331	120	66	38	15	4
Brain_Hypothalamus	RG(r>0.3)&mPC(0.75var)	9938	4700	1529	401	140	78	48	23	4
Brain_Hypothalamus	RG(r>0.3)&mPC(0.7var)	9861	4619	1505	391	135	70	49	21	4
Brain_Hypothalamus	RG(r>0.3)&mPC(0.85var)	10172	4852	1619	424	138	78	50	21	4
Brain_Hypothalamus	RG(r>0.3)&mPC(0.8var)	9965	4695	1516	409	142	80	51	23	4
Brain_Hypothalamus	RG(r>0.3)&mPC(10PC)	10132	4758	1606	400	133	75	46	19	4
Brain_Hypothalamus	RG(r>0.3)&mPC(1PC)	10732	4489	1395	351	131	73	44	18	4
Brain_Hypothalamus	RG(r>0.3)&mPC(2PC)	10751	4538	1386	358	134	72	46	23	4
Brain_Hypothalamus	RG(r>0.3)&mPC(5PC)	9813	4570	1445	371	135	76	48	21	4
Brain_Hypothalamus	RG(|r|>0.2)	11436	4760	1268	300	89	48	24	8	3
Brain_Hypothalamus	RG(|r|>0.2)&mPC(0.75var)	9489	3912	1055	228	84	52	29	10	3
Brain_Hypothalamus	RG(|r|>0.2)&mPC(0.7var)	9586	4001	1044	232	80	47	27	9	2
Brain_Hypothalamus	RG(|r|>0.2)&mPC(0.85var)	9838	4208	1175	266	98	56	34	11	3
Brain_Hypothalamus	RG(|r|>0.2)&mPC(0.8var)	9553	3936	1088	259	86	52	34	10	3
Brain_Hypothalamus	RG(|r|>0.2)&mPC(10PC)	9967	4211	1168	278	94	56	34	10	4
Brain_Hypothalamus	RG(|r|>0.2)&mPC(1PC)	11179	4800	1351	315	96	48	26	9	3
Brain_Hypothalamus	RG(|r|>0.2)&mPC(2PC)	9573	3949	1066	244	81	45	24	7	3
Brain_Hypothalamus	RG(|r|>0.2)&mPC(5PC)	9589	4019	1093	235	86	49	29	8	3
Brain_Hypothalamus	RG(|r|>0.25)	11114	4566	1289	292	99	51	31	13	4
Brain_Hypothalamus	RG(|r|>0.25)&mPC(0.75var)	9544	4137	1227	274	102	62	37	17	4
Brain_Hypothalamus	RG(|r|>0.25)&mPC(0.7var)	9692	4161	1234	275	98	62	36	16	4
Brain_Hypothalamus	RG(|r|>0.25)&mPC(0.85var)	9979	4422	1320	338	115	68	41	18	3
Brain_Hypothalamus	RG(|r|>0.25)&mPC(0.8var)	9623	4153	1235	304	110	64	39	17	4
Brain_Hypothalamus	RG(|r|>0.25)&mPC(10PC)	10037	4471	1327	303	108	65	37	16	4
Brain_Hypothalamus	RG(|r|>0.25)&mPC(1PC)	10954	4448	1291	299	104	54	30	12	4
Brain_Hypothalamus	RG(|r|>0.25)&mPC(2PC)	11176	4762	1411	365	124	62	31	16	4
Brain_Hypothalamus	RG(|r|>0.25)&mPC(5PC)	9779	4184	1235	293	100	66	39	15	4
Brain_Hypothalamus	RG(|r|>0.3)	10345	4719	1421	364	108	62	38	15	4
Brain_Hypothalamus	RG(|r|>0.3)&mPC(0.75var)	9862	4523	1437	380	134	68	47	20	4
Brain_Hypothalamus	RG(|r|>0.3)&mPC(0.7var)	9808	4520	1447	369	125	68	45	19	4
Brain_Hypothalamus	RG(|r|>0.3)&mPC(0.85var)	10106	4741	1540	395	138	74	51	22	4
Brain_Hypothalamus	RG(|r|>0.3)&mPC(0.8var)	9820	4535	1468	398	137	76	50	23	4
Brain_Hypothalamus	RG(|r|>0.3)&mPC(10PC)	10124	4684	1521	369	136	75	48	19	4
Brain_Hypothalamus	RG(|r|>0.3)&mPC(1PC)	10807	4477	1325	352	125	70	42	17	4
Brain_Hypothalamus	RG(|r|>0.3)&mPC(2PC)	10856	4479	1394	347	129	69	42	20	4
Brain_Hypothalamus	RG(|r|>0.3)&mPC(5PC)	9764	4468	1423	387	124	71	48	21	4
Brain_Hypothalamus	gPC(0.85var)	12901	7178	2600	649	103	4	1	0	0
Brain_Hypothalamus	gPC(0.8var)	12596	6980	2537	620	103	5	2	0	0
Brain_Hypothalamus	gPC(0.95var)	13962	7980	2959	697	98	5	1	0	0
Brain_Hypothalamus	gPC(0.9var)	13518	7734	2871	706	110	4	1	0	0
Brain_Hypothalamus	gPC(100PC)	14132	8161	3050	716	102	7	1	0	0
Brain_Hypothalamus	gPC(120PC)	14447	8201	3038	709	104	4	1	0	0
Brain_Hypothalamus	gPC(40PC)	12505	6767	2419	578	92	7	2	0	0
Brain_Hypothalamus	gPC(80PC)	13710	7906	2924	718	103	4	1	0	0
Brain_Hypothalamus	mPC(0.75var)	9409	4355	1243	242	46	22	11	2	1
Brain_Hypothalamus	mPC(0.7var)	9300	4294	1235	225	37	18	4	2	1
Brain_Hypothalamus	mPC(0.85var)	9649	4463	1311	262	48	22	14	3	1
Brain_Hypothalamus	mPC(0.8var)	9431	4286	1286	237	44	22	13	3	1
Brain_Hypothalamus	mPC(10PC)	9515	4363	1312	246	42	23	11	3	1
Brain_Hypothalamus	mPC(1PC)	9596	3681	976	147	18	1	1	1	0
Brain_Hypothalamus	mPC(2PC)	9968	3871	985	156	23	10	4	2	1
Brain_Hypothalamus	mPC(5PC)	9086	4064	1165	220	38	19	10	3	1
Brain_Putamen	RG(r>0.2)	8362	2338	540	163	94	55	33	20	4
Brain_Putamen	RG(r>0.2)&mPC(0.75var)	7130	2297	581	196	96	64	42	21	5
Brain_Putamen	RG(r>0.2)&mPC(0.7var)	6875	2204	549	181	95	64	40	21	4
Brain_Putamen	RG(r>0.2)&mPC(0.85var)	7244	2528	666	214	109	70	47	21	5
Brain_Putamen	RG(r>0.2)&mPC(0.8var)	7171	2420	622	208	102	64	46	20	5
Brain_Putamen	RG(r>0.2)&mPC(10PC)	7260	2551	678	198	107	69	47	19	5
Brain_Putamen	RG(r>0.2)&mPC(1PC)	8156	2354	569	180	95	57	37	20	4
Brain_Putamen	RG(r>0.2)&mPC(2PC)	8445	2731	752	247	108	56	38	22	5
Brain_Putamen	RG(r>0.2)&mPC(5PC)	7254	2340	583	187	94	61	40	23	5
Brain_Putamen	RG(r>0.25)	8043	2693	622	199	93	56	36	20	5
Brain_Putamen	RG(r>0.25)&mPC(0.75var)	7361	2689	750	251	126	73	50	23	7
Brain_Putamen	RG(r>0.25)&mPC(0.7var)	7245	2563	714	236	122	71	48	24	7
Brain_Putamen	RG(r>0.25)&mPC(0.85var)	7454	2772	796	262	127	76	54	24	6
Brain_Putamen	RG(r>0.25)&mPC(0.8var)	7510	2745	775	251	127	74	54	24	7
Brain_Putamen	RG(r>0.25)&mPC(10PC)	7444	2766	767	256	120	75	52	22	6
Brain_Putamen	RG(r>0.25)&mPC(1PC)	8153	2418	628	222	102	63	42	20	6
Brain_Putamen	RG(r>0.25)&mPC(2PC)	8246	2538	692	231	115	67	47	24	5
Brain_Putamen	RG(r>0.25)&mPC(5PC)	7428	2685	702	237	117	71	48	23	7
Brain_Putamen	RG(r>0.3)	7153	2775	782	242	113	65	40	19	3
Brain_Putamen	RG(r>0.3)&mPC(0.75var)	7509	2825	854	285	142	79	55	23	7
Brain_Putamen	RG(r>0.3)&mPC(0.7var)	7411	2738	857	291	136	83	53	24	7
Brain_Putamen	RG(r>0.3)&mPC(0.85var)	7449	2911	867	293	134	78	56	25	7
Brain_Putamen	RG(r>0.3)&mPC(0.8var)	7470	2930	902	284	143	83	55	24	8
Brain_Putamen	RG(r>0.3)&mPC(10PC)	7471	2817	855	277	127	77	55	23	6
Brain_Putamen	RG(r>0.3)&mPC(1PC)	8128	2618	727	254	125	77	49	25	8
Brain_Putamen	RG(r>0.3)&mPC(2PC)	8369	2654	760	270	129	79	52	24	6
Brain_Putamen	RG(r>0.3)&mPC(5PC)	7511	2845	841	280	133	78	53	24	7
Brain_Putamen	RG(|r|>0.2)	9097	2851	690	172	78	45	27	17	2
Brain_Putamen	RG(|r|>0.2)&mPC(0.75var)	7440	2446	581	163	78	53	31	19	3
Brain_Putamen	RG(|r|>0.2)&mPC(0.7var)	7392	2394	578	156	80	55	31	17	4
Brain_Putamen	RG(|r|>0.2)&mPC(0.85var)	7489	2537	609	181	89	58	40	19	5
Brain_Putamen	RG(|r|>0.2)&mPC(0.8var)	7534	2499	603	163	83	53	36	20	4
Brain_Putamen	RG(|r|>0.2)&mPC(10PC)	7592	2531	626	185	92	56	40	19	3
Brain_Putamen	RG(|r|>0.2)&mPC(1PC)	9102	3037	772	198	86	49	28	17	3
Brain_Putamen	RG(|r|>0.2)&mPC(2PC)	8111	2746	712	188	83	53	31	17	3
Brain_Putamen	RG(|r|>0.2)&mPC(5PC)	7591	2518	600	166	81	53	35	20	4
Brain_Putamen	RG(|r|>0.25)	8772	2917	682	194	92	55	36	18	4
Brain_Putamen	RG(|r|>0.25)&mPC(0.75var)	7678	2729	745	236	107	69	44	22	5
Brain_Putamen	RG(|r|>0.25)&mPC(0.7var)	7526	2653	699	212	100	65	44	22	5
Brain_Putamen	RG(|r|>0.25)&mPC(0.85var)	7599	2840	780	227	109	71	49	22	6
Brain_Putamen	RG(|r|>0.25)&mPC(0.8var)	7754	2837	755	225	109	66	48	22	5
Brain_Putamen	RG(|r|>0.25)&mPC(10PC)	7665	2818	755	225	104	71	49	24	5
Brain_Putamen	RG(|r|>0.25)&mPC(1PC)	8684	2729	696	195	92	58	42	20	4
Brain_Putamen	RG(|r|>0.25)&mPC(2PC)	8853	2930	785	235	101	62	42	22	6
Brain_Putamen	RG(|r|>0.25)&mPC(5PC)	7743	2764	723	227	103	69	45	22	6
Brain_Putamen	RG(|r|>0.3)	7699	3014	848	248	110	64	44	20	5
Brain_Putamen	RG(|r|>0.3)&mPC(0.75var)	7579	2902	885	289	127	79	54	26	7
Brain_Putamen	RG(|r|>0.3)&mPC(0.7var)	7408	2876	839	273	121	80	56	25	8
Brain_Putamen	RG(|r|>0.3)&mPC(0.85var)	7591	2969	867	273	131	83	58	26	7
Brain_Putamen	RG(|r|>0.3)&mPC(0.8var)	7625	2954	905	296	125	82	55	23	7
Brain_Putamen	RG(|r|>0.3)&mPC(10PC)	7565	2970	844	273	123	79	57	25	6
Brain_Putamen	RG(|r|>0.3)&mPC(1PC)	8330	2779	781	257	116	72	51	24	8
Brain_Putamen	RG(|r|>0.3)&mPC(2PC)	8480	2818	826	264	117	77	53	24	8
Brain_Putamen	RG(|r|>0.3)&mPC(5PC)	7692	2902	863	285	123	80	56	26	8
Brain_Putamen	gPC(0.85var)	10259	4278	1105	180	25	2	0	0	0
Brain_Putamen	gPC(0.8var)	9733	4042	1009	172	27	2	0	0	0
Brain_Putamen	gPC(0.95var)	10822	4688	1279	211	28	3	0	0	0
Brain_Putamen	gPC(0.9var)	10409	4413	1165	201	25	2	0	0	0
Brain_Putamen	gPC(100PC)	10895	4695	1273	210	30	3	0	0	0
Brain_Putamen	gPC(120PC)	11323	5040	1361	241	31	3	0	0	0
Brain_Putamen	gPC(40PC)	9294	3765	919	158	24	2	0	0	0
Brain_Putamen	gPC(80PC)	10408	4420	1163	204	26	2	0	0	0
Brain_Putamen	mPC(0.75var)	6567	2352	568	134	38	19	10	3	1
Brain_Putamen	mPC(0.7var)	6521	2362	554	125	36	14	8	3	1
Brain_Putamen	mPC(0.85var)	6642	2402	585	138	43	22	13	5	1
Brain_Putamen	mPC(0.8var)	6576	2414	600	128	35	21	11	4	1
Brain_Putamen	mPC(10PC)	6510	2284	568	132	36	22	12	5	1
Brain_Putamen	mPC(1PC)	6879	1810	344	60	7	1	0	0	0
Brain_Putamen	mPC(2PC)	7623	2107	450	89	21	9	4	2	1
Brain_Putamen	mPC(5PC)	6599	2370	554	118	38	17	11	5	1
Brain_Spinal_cord	RG(r>0.2)	11107	4519	1328	376	111	51	29	12	2
Brain_Spinal_cord	RG(r>0.2)&mPC(0.75var)	9434	4115	1346	394	116	57	37	16	3
Brain_Spinal_cord	RG(r>0.2)&mPC(0.7var)	9248	3987	1257	362	107	53	35	16	1
Brain_Spinal_cord	RG(r>0.2)&mPC(0.85var)	9884	4632	1596	457	128	62	39	16	3
Brain_Spinal_cord	RG(r>0.2)&mPC(0.8var)	9585	4340	1456	433	127	57	35	17	3
Brain_Spinal_cord	RG(r>0.2)&mPC(10PC)	9805	4560	1576	460	135	63	40	18	3
Brain_Spinal_cord	RG(r>0.2)&mPC(1PC)	10952	4634	1454	397	123	54	31	13	1
Brain_Spinal_cord	RG(r>0.2)&mPC(2PC)	10296	4482	1458	396	115	60	34	15	2
Brain_Spinal_cord	RG(r>0.2)&mPC(5PC)	9502	4229	1383	384	122	57	33	17	3
Brain_Spinal_cord	RG(r>0.25)	11103	4619	1402	369	105	52	31	16	3
Brain_Spinal_cord	RG(r>0.25)&mPC(0.75var)	9610	4396	1531	444	141	66	40	21	3
Brain_Spinal_cord	RG(r>0.25)&mPC(0.7var)	9423	4240	1432	430	131	63	40	18	3
Brain_Spinal_cord	RG(r>0.25)&mPC(0.85var)	10018	4750	1731	496	164	70	41	18	3
Brain_Spinal_cord	RG(r>0.25)&mPC(0.8var)	9800	4592	1627	467	147	66	42	20	3
Brain_Spinal_cord	RG(r>0.25)&mPC(10PC)	9842	4721	1674	493	148	68	38	22	4
Brain_Spinal_cord	RG(r>0.25)&mPC(1PC)	10649	4299	1333	382	108	57	36	16	4
Brain_Spinal_cord	RG(r>0.25)&mPC(2PC)	11074	4841	1610	460	132	66	39	19	2
Brain_Spinal_cord	RG(r>0.25)&mPC(5PC)	9654	4522	1605	460	151	66	38	20	4
Brain_Spinal_cord	RG(r>0.3)	10289	4926	1682	470	120	58	39	17	4
Brain_Spinal_cord	RG(r>0.3)&mPC(0.75var)	9704	4828	1815	544	170	74	47	22	4
Brain_Spinal_cord	RG(r>0.3)&mPC(0.7var)	9566	4691	1755	508	161	79	45	23	4
Brain_Spinal_cord	RG(r>0.3)&mPC(0.85var)	10139	5059	1898	579	169	79	43	24	3
Brain_Spinal_cord	RG(r>0.3)&mPC(0.8var)	9920	4931	1862	561	170	78	44	21	4
Brain_Spinal_cord	RG(r>0.3)&mPC(10PC)	10031	4914	1839	545	175	72	41	24	4
Brain_Spinal_cord	RG(r>0.3)&mPC(1PC)	10590	4469	1503	451	134	67	44	22	4
Brain_Spinal_cord	RG(r>0.3)&mPC(2PC)	10879	4873	1680	504	145	77	46	21	4
Brain_Spinal_cord	RG(r>0.3)&mPC(5PC)	9823	4946	1850	558	171	80	44	25	3
Brain_Spinal_cord	RG(|r|>0.2)	11308	5302	1860	528	149	51	23	8	3
Brain_Spinal_cord	RG(|r|>0.2)&mPC(0.75var)	9476	4441	1526	458	139	54	29	9	2
Brain_Spinal_cord	RG(|r|>0.2)&mPC(0.7var)	9400	4434	1504	432	134	50	28	9	1
Brain_Spinal_cord	RG(|r|>0.2)&mPC(0.85var)	9776	4714	1705	495	148	59	34	11	2
Brain_Spinal_cord	RG(|r|>0.2)&mPC(0.8var)	9499	4534	1579	457	146	56	32	11	2
Brain_Spinal_cord	RG(|r|>0.2)&mPC(10PC)	9699	4644	1675	497	150	61	33	12	4
Brain_Spinal_cord	RG(|r|>0.2)&mPC(1PC)	10738	5053	1807	528	140	49	22	9	2
Brain_Spinal_cord	RG(|r|>0.2)&mPC(2PC)	9453	4380	1474	428	125	48	25	8	1
Brain_Spinal_cord	RG(|r|>0.2)&mPC(5PC)	9424	4462	1562	457	143	55	29	10	2
Brain_Spinal_cord	RG(|r|>0.25)	11120	4892	1675	474	137	53	28	12	3
Brain_Spinal_cord	RG(|r|>0.25)&mPC(0.75var)	9528	4540	1588	465	141	63	35	14	1
Brain_Spinal_cord	RG(|r|>0.25)&mPC(0.7var)	9438	4417	1577	464	140	59	31	14	2
Brain_Spinal_cord	RG(|r|>0.25)&mPC(0.85var)	9846	4829	1700	503	139	64	37	19	4
Brain_Spinal_cord	RG(|r|>0.25)&mPC(0.8var)	9655	4614	1648	500	143	61	37	15	3
Brain_Spinal_cord	RG(|r|>0.25)&mPC(10PC)	9788	4730	1656	501	135	62	36	15	3
Brain_Spinal_cord	RG(|r|>0.25)&mPC(1PC)	10977	4880	1668	494	153	58	29	13	3
Brain_Spinal_cord	RG(|r|>0.25)&mPC(2PC)	11200	5248	1916	568	162	62	35	16	3
Brain_Spinal_cord	RG(|r|>0.25)&mPC(5PC)	9512	4544	1615	483	143	65	32	17	2
Brain_Spinal_cord	RG(|r|>0.3)	10845	5234	1838	544	136	60	39	17	4
Brain_Spinal_cord	RG(|r|>0.3)&mPC(0.75var)	9800	4842	1836	570	174	78	46	23	4
Brain_Spinal_cord	RG(|r|>0.3)&mPC(0.7var)	9642	4706	1779	564	155	72	41	21	3
Brain_Spinal_cord	RG(|r|>0.3)&mPC(0.85var)	10113	5088	1890	591	178	76	46	23	3
Brain_Spinal_cord	RG(|r|>0.3)&mPC(0.8var)	9931	4948	1857	584	167	75	44	22	3
Brain_Spinal_cord	RG(|r|>0.3)&mPC(10PC)	10072	4953	1862	563	159	74	42	25	4
Brain_Spinal_cord	RG(|r|>0.3)&mPC(1PC)	10728	4827	1697	539	145	67	41	18	4
Brain_Spinal_cord	RG(|r|>0.3)&mPC(2PC)	11039	5097	1844	566	164	75	41	20	4
Brain_Spinal_cord	RG(|r|>0.3)&mPC(5PC)	9803	4852	1856	575	167	77	45	22	3
Brain_Spinal_cord	gPC(0.85var)	11933	6560	2664	788	163	27	0	0	0
Brain_Spinal_cord	gPC(0.8var)	11824	6549	2633	780	176	23	0	0	0
Brain_Spinal_cord	gPC(0.95var)	12769	7189	2976	914	195	30	0	0	0
Brain_Spinal_cord	gPC(0.9var)	12285	6825	2783	848	172	29	0	0	0
Brain_Spinal_cord	gPC(100PC)	13362	7523	3123	952	185	31	0	0	0
Brain_Spinal_cord	gPC(120PC)	13416	7411	3056	934	185	31	0	0	0
Brain_Spinal_cord	gPC(40PC)	11833	6532	2652	790	173	23	0	0	0
Brain_Spinal_cord	gPC(80PC)	12794	7205	3008	923	192	32	0	0	0
Brain_Spinal_cord	mPC(0.75var)	9049	4572	1706	464	90	22	10	6	1
Brain_Spinal_cord	mPC(0.7var)	8724	4407	1669	445	78	20	8	2	1
Brain_Spinal_cord	mPC(0.85var)	9316	4612	1684	445	80	23	10	8	1
Brain_Spinal_cord	mPC(0.8var)	9211	4551	1720	459	96	22	10	6	1
Brain_Spinal_cord	mPC(10PC)	9217	4538	1660	433	79	22	12	8	1
Brain_Spinal_cord	mPC(1PC)	8903	3505	1072	243	25	3	1	0	0
Brain_Spinal_cord	mPC(2PC)	10091	4597	1662	412	57	9	5	4	1
Brain_Spinal_cord	mPC(5PC)	9054	4665	1814	496	90	23	10	7	1
Brain_Substantia_nigra	RG(r>0.2)	11554	5208	1597	424	125	53	20	12	2
Brain_Substantia_nigra	RG(r>0.2)&mPC(0.75var)	9760	4369	1279	301	91	42	26	10	3
Brain_Substantia_nigra	RG(r>0.2)&mPC(0.7var)	9513	4204	1211	272	86	45	27	14	2
Brain_Substantia_nigra	RG(r>0.2)&mPC(0.85var)	10330	4907	1546	394	104	46	23	9	3
Brain_Substantia_nigra	RG(r>0.2)&mPC(0.8var)	9999	4608	1403	329	101	42	26	11	3
Brain_Substantia_nigra	RG(r>0.2)&mPC(10PC)	10036	4704	1475	363	99	51	27	14	3
Brain_Substantia_nigra	RG(r>0.2)&mPC(1PC)	11369	5244	1686	451	133	56	21	12	2
Brain_Substantia_nigra	RG(r>0.2)&mPC(2PC)	9851	4470	1317	296	97	47	25	12	2
Brain_Substantia_nigra	RG(r>0.2)&mPC(5PC)	9710	4329	1294	295	81	43	24	11	2
Brain_Substantia_nigra	RG(r>0.25)	11417	5016	1428	347	87	45	23	11	2
Brain_Substantia_nigra	RG(r>0.25)&mPC(0.75var)	9932	4639	1462	365	101	52	29	14	3
Brain_Substantia_nigra	RG(r>0.25)&mPC(0.7var)	9717	4538	1362	321	100	48	28	15	4
Brain_Substantia_nigra	RG(r>0.25)&mPC(0.85var)	10411	4955	1638	422	115	49	30	16	2
Brain_Substantia_nigra	RG(r>0.25)&mPC(0.8var)	10176	4783	1553	368	116	49	30	15	3
Brain_Substantia_nigra	RG(r>0.25)&mPC(10PC)	10054	4733	1519	382	106	53	30	14	4
Brain_Substantia_nigra	RG(r>0.25)&mPC(1PC)	11333	5115	1525	384	103	51	23	11	2
Brain_Substantia_nigra	RG(r>0.25)&mPC(2PC)	11671	5657	1893	507	164	58	25	13	3
Brain_Substantia_nigra	RG(r>0.25)&mPC(5PC)	9856	4603	1423	353	102	51	30	11	3
Brain_Substantia_nigra	RG(r>0.3)	11266	5489	1733	409	110	52	24	12	3
Brain_Substantia_nigra	RG(r>0.3)&mPC(0.75var)	10253	5093	1779	489	130	65	32	14	5
Brain_Substantia_nigra	RG(r>0.3)&mPC(0.7var)	10104	4910	1702	451	120	59	32	15	4
Brain_Substantia_nigra	RG(r>0.3)&mPC(0.85var)	10565	5270	1881	506	133	62	31	16	3
Brain_Substantia_nigra	RG(r>0.3)&mPC(0.8var)	10416	5161	1841	495	144	60	35	14	4
Brain_Substantia_nigra	RG(r>0.3)&mPC(10PC)	10167	4954	1744	493	127	64	33	14	3
Brain_Substantia_nigra	RG(r>0.3)&mPC(1PC)	11348	5186	1623	414	115	55	30	11	3
Brain_Substantia_nigra	RG(r>0.3)&mPC(2PC)	11684	5503	1842	471	124	57	37	15	4
Brain_Substantia_nigra	RG(r>0.3)&mPC(5PC)	10208	5024	1725	467	129	62	37	13	4
Brain_Substantia_nigra	RG(|r|>0.2)	11693	5898	2102	538	124	39	16	7	1
Brain_Substantia_nigra	RG(|r|>0.2)&mPC(0.75var)	10385	5134	1734	434	98	42	19	11	1
Brain_Substantia_nigra	RG(|r|>0.2)&mPC(0.7var)	10406	5098	1699	401	95	42	18	10	1
Brain_Substantia_nigra	RG(|r|>0.2)&mPC(0.85var)	10587	5189	1798	447	107	49	24	11	1
Brain_Substantia_nigra	RG(|r|>0.2)&mPC(0.8var)	10474	5138	1773	438	105	51	20	12	1
Brain_Substantia_nigra	RG(|r|>0.2)&mPC(10PC)	10428	5140	1741	448	102	49	22	12	1
Brain_Substantia_nigra	RG(|r|>0.2)&mPC(1PC)	10795	5292	1829	427	97	36	16	9	1
Brain_Substantia_nigra	RG(|r|>0.2)&mPC(2PC)	10483	5122	1720	381	91	35	17	8	1
Brain_Substantia_nigra	RG(|r|>0.2)&mPC(5PC)	10419	5088	1698	425	93	41	20	10	1
Brain_Substantia_nigra	RG(|r|>0.25)	11943	5593	1868	472	112	38	17	9	2
Brain_Substantia_nigra	RG(|r|>0.25)&mPC(0.75var)	10143	4909	1628	414	89	47	21	11	2
Brain_Substantia_nigra	RG(|r|>0.25)&mPC(0.7var)	10193	4879	1642	398	92	37	20	10	3
Brain_Substantia_nigra	RG(|r|>0.25)&mPC(0.85var)	10388	5128	1711	466	98	47	23	10	3
Brain_Substantia_nigra	RG(|r|>0.25)&mPC(0.8var)	10208	4970	1649	441	96	44	25	10	3
Brain_Substantia_nigra	RG(|r|>0.25)&mPC(10PC)	10130	4910	1664	422	99	47	27	12	3
Brain_Substantia_nigra	RG(|r|>0.25)&mPC(1PC)	11895	5738	2034	538	139	43	18	9	2
Brain_Substantia_nigra	RG(|r|>0.25)&mPC(2PC)	11193	5587	1971	514	129	47	18	10	2
Brain_Substantia_nigra	RG(|r|>0.25)&mPC(5PC)	10182	4892	1622	422	85	39	22	10	2
Brain_Substantia_nigra	RG(|r|>0.3)	11787	5689	1842	446	104	44	22	10	3
Brain_Substantia_nigra	RG(|r|>0.3)&mPC(0.75var)	10397	5138	1755	467	109	54	26	13	5
Brain_Substantia_nigra	RG(|r|>0.3)&mPC(0.7var)	10317	5094	1751	451	103	50	27	13	4
Brain_Substantia_nigra	RG(|r|>0.3)&mPC(0.85var)	10590	5261	1859	498	120	56	30	13	4
Brain_Substantia_nigra	RG(|r|>0.3)&mPC(0.8var)	10467	5209	1789	471	125	57	31	11	4
Brain_Substantia_nigra	RG(|r|>0.3)&mPC(10PC)	10268	5058	1772	487	112	56	29	13	3
Brain_Substantia_nigra	RG(|r|>0.3)&mPC(1PC)	11679	5515	1787	445	114	51	22	11	3
Brain_Substantia_nigra	RG(|r|>0.3)&mPC(2PC)	12101	6050	2145	591	151	57	25	12	5
Brain_Substantia_nigra	RG(|r|>0.3)&mPC(5PC)	10342	5149	1756	461	115	49	27	13	3
Brain_Substantia_nigra	gPC(0.85var)	13502	8119	3450	948	154	11	0	0	0
Brain_Substantia_nigra	gPC(0.8var)	13206	7714	3225	846	138	10	0	0	0
Brain_Substantia_nigra	gPC(0.95var)	14002	8636	3725	1003	175	12	0	0	0
Brain_Substantia_nigra	gPC(0.9var)	13920	8572	3754	1011	173	11	0	0	0
Brain_Substantia_nigra	gPC(100PC)	14041	8281	3447	928	157	13	0	0	0
Brain_Substantia_nigra	gPC(120PC)	14041	8281	3447	928	157	13	0	0	0
Brain_Substantia_nigra	gPC(40PC)	13259	7852	3296	877	143	11	0	0	0
Brain_Substantia_nigra	gPC(80PC)	13879	8494	3649	983	176	11	0	0	0
Brain_Substantia_nigra	mPC(0.75var)	9888	4954	1720	384	52	13	5	4	1
Brain_Substantia_nigra	mPC(0.7var)	9557	4752	1593	361	33	9	3	2	1
Brain_Substantia_nigra	mPC(0.85var)	9952	4953	1702	387	61	13	6	3	1
Brain_Substantia_nigra	mPC(0.8var)	9939	4920	1746	372	57	13	6	3	1
Brain_Substantia_nigra	mPC(10PC)	9611	4617	1520	306	46	16	6	3	1
Brain_Substantia_nigra	mPC(1PC)	10455	4829	1560	294	18	1	0	0	0
Brain_Substantia_nigra	mPC(2PC)	10584	4764	1498	322	47	9	4	4	1
Brain_Substantia_nigra	mPC(5PC)	9628	4763	1622	349	51	12	7	3	1

## Sheet: Table S3
Table S3. Number of genes predicted in the hippocampus by different machine learning models across varying accuracy thresholds. Feature selection included principal component analysis (PCA) and correlation-based filtering, excluding network-based features.
Method	r>0	r>0.1	r>0.2	r>0.3	r>0.4	r>0.5	r>0.6	r>0.7	r>0.8	r>0.9
Elastic net	18868	14624	7186	2207	578	204	82	41	19	4
Linear model	19234	15100	7045	2142	636	212	75	33	18	2
Random forest	18323	13085	5645	1662	502	170	64	37	20	7
SVM	19226	15222	7493	2315	621	192	73	33	17	2
xgb	19419	15550	5933	1247	359	118	56	33	16	6

## Sheet: Table S4
Table S4. Number of genes with greater prediction accuracy (>5%) when using only module features compared to global features.
Tissue	Number of genes
Brain - Amygdala (fresh frozen)	2720
Brain - Anterior cingulate cortex (fresh frozen)	2799
Brain - Caudate (basal ganglia, fresh frozen)	2482
Brain - Cerebellar Hemisphere (fresh frozen)	3043
Brain - Cerebellum (Right cerebellum, PAXgene fixative)	2489
Brain - Cortex (Right cerebral frontal pole cortex, PAXgene fixative)	2875
Brain - Frontal Cortex (Right cerebral frontal pole cortex, fresh frozen)	2619
Brain - Hippocampus (fresh frozen)	2768
Brain - Hypothalamus (fresh frozen)	2365
Brain - Putamen (basal ganglia, fresh frozen)	2477
Brain - Spinal cord (fresh frozen)	2683
Brain - Substantia nigra (fresh frozen)	2513

## Sheet: Table S5
Table S5. Number of genes with greater prediction accuracy (>5%) when using combined features compared to global features.
Tissue	Number of genes
Brain - Amygdala (fresh frozen)	8627
Brain - Anterior cingulate cortex (fresh frozen)	8689
Brain - Caudate (basal ganglia, fresh frozen)	8257
Brain - Cerebellar Hemisphere (fresh frozen)	7201
Brain - Cerebellum (Right cerebellum, PAXgene fixative)	6228
Brain - Cortex (Right cerebral frontal pole cortex, PAXgene fixative)	6758
Brain - Frontal Cortex (Right cerebral frontal pole cortex, fresh frozen)	7545
Brain - Hippocampus (fresh frozen)	8499
Brain - Hypothalamus (fresh frozen)	7590
Brain - Putamen (basal ganglia, fresh frozen)	8777
Brain - Spinal cord (fresh frozen)	8230
Brain - Substantia nigra (fresh frozen)	7964

## Sheet: Table S6
Table S6. Number of genes predicted above correlation thresholds using combinations of 1–5 methods per brain region.
Tissue	Accuracy cutoff	Number of genes	Number of methods	Methods
Amygdala	0.1	11986	1	gPC(100PC)
Amygdala	0.1	14710	2	gPC(100PC),RG(r>0.2)&mPC(1PC)
Amygdala	0.1	16260	3	gPC(100PC),RG(r>0.2)&mPC(1PC),mPC(1PC)
Amygdala	0.1	17261	4	gPC(100PC),RG(r>0.2)&mPC(1PC),mPC(1PC),RG(|r|>0.25)&mPC(1PC)
Amygdala	0.1	17841	5	gPC(100PC),RG(r>0.2)&mPC(1PC),mPC(1PC),RG(|r|>0.25)&mPC(1PC),RG(|r|>0.2)
Amygdala	0.2	5919	1	gPC(100PC)
Amygdala	0.2	8029	2	gPC(100PC),RG(|r|>0.2)
Amygdala	0.2	9515	3	gPC(100PC),RG(|r|>0.2),RG(r>0.25)&mPC(2PC)
Amygdala	0.2	10576	4	gPC(100PC),RG(|r|>0.2),RG(r>0.25)&mPC(2PC),RG(r>0.2)&mPC(1PC)
Amygdala	0.2	11438	5	gPC(100PC),RG(|r|>0.2),RG(r>0.25)&mPC(2PC),RG(r>0.2)&mPC(1PC),RG(|r|>0.25)&mPC(1PC)
Amygdala	0.3	1911	1	gPC(80PC)
Amygdala	0.3	2918	2	gPC(80PC),RG(|r|>0.2)
Amygdala	0.3	3660	3	gPC(80PC),RG(|r|>0.2),RG(r>0.25)&mPC(2PC)
Amygdala	0.3	4297	4	gPC(80PC),RG(|r|>0.2),RG(r>0.25)&mPC(2PC),RG(r>0.2)&mPC(1PC)
Amygdala	0.3	4847	5	gPC(80PC),RG(|r|>0.2),RG(r>0.25)&mPC(2PC),RG(r>0.2)&mPC(1PC),RG(|r|>0.25)&mPC(1PC)
Amygdala	0.4	447	1	RG(|r|>0.2)
Amygdala	0.4	774	2	RG(|r|>0.2),gPC(80PC)
Amygdala	0.4	1067	3	RG(|r|>0.2),gPC(80PC),RG(r>0.25)&mPC(2PC)
Amygdala	0.4	1306	4	RG(|r|>0.2),gPC(80PC),RG(r>0.25)&mPC(2PC),RG(r>0.2)&mPC(1PC)
Amygdala	0.4	1505	5	RG(|r|>0.2),gPC(80PC),RG(r>0.25)&mPC(2PC),RG(r>0.2)&mPC(1PC),RG(|r|>0.25)&mPC(1PC)
Amygdala	0.5	153	1	RG(r>0.25)&mPC(2PC)
Amygdala	0.5	238	2	RG(r>0.25)&mPC(2PC),RG(|r|>0.2)
Amygdala	0.5	313	3	RG(r>0.25)&mPC(2PC),RG(|r|>0.2),RG(r>0.2)&mPC(1PC)
Amygdala	0.5	381	4	RG(r>0.25)&mPC(2PC),RG(|r|>0.2),RG(r>0.2)&mPC(1PC),RG(|r|>0.25)&mPC(1PC)
Amygdala	0.5	438	5	RG(r>0.25)&mPC(2PC),RG(|r|>0.2),RG(r>0.2)&mPC(1PC),RG(|r|>0.25)&mPC(1PC),RG(|r|>0.25)&mPC(2PC)
Amygdala	0.6	65	1	RG(r>0.25)&mPC(2PC)
Amygdala	0.6	85	2	RG(r>0.25)&mPC(2PC),RG(|r|>0.2)
Amygdala	0.6	102	3	RG(r>0.25)&mPC(2PC),RG(|r|>0.2),RG(|r|>0.25)&mPC(1PC)
Amygdala	0.6	115	4	RG(r>0.25)&mPC(2PC),RG(|r|>0.2),RG(|r|>0.25)&mPC(1PC),RG(|r|>0.3)&mPC(2PC)
Amygdala	0.6	127	5	RG(r>0.25)&mPC(2PC),RG(|r|>0.2),RG(|r|>0.25)&mPC(1PC),RG(|r|>0.3)&mPC(2PC),RG(r>0.2)
Amygdala	0.7	33	1	RG(r>0.3)&mPC(0.85var)
Amygdala	0.7	37	2	RG(r>0.3)&mPC(0.85var),RG(|r|>0.2)
Amygdala	0.7	40	3	RG(r>0.3)&mPC(0.85var),RG(|r|>0.2),RG(|r|>0.25)&mPC(2PC)
Amygdala	0.7	43	4	RG(r>0.3)&mPC(0.85var),RG(|r|>0.2),RG(|r|>0.25)&mPC(2PC),RG(r>0.25)&mPC(2PC)
Amygdala	0.7	45	5	RG(r>0.3)&mPC(0.85var),RG(|r|>0.2),RG(|r|>0.25)&mPC(2PC),RG(r>0.25)&mPC(2PC),mPC(0.75var)
Amygdala	0.8	16	1	RG(|r|>0.3)&mPC(0.75var)
Amygdala	0.8	18	2	RG(|r|>0.3)&mPC(0.75var),RG(|r|>0.2)&mPC(0.85var)
Amygdala	0.8	19	3	RG(|r|>0.3)&mPC(0.75var),RG(|r|>0.2)&mPC(0.85var),mPC(0.85var)
Amygdala	0.8	20	4	RG(|r|>0.3)&mPC(0.75var),RG(|r|>0.2)&mPC(0.85var),mPC(0.85var),RG(|r|>0.2)&mPC(10PC)
Amygdala	0.8	21	5	RG(|r|>0.3)&mPC(0.75var),RG(|r|>0.2)&mPC(0.85var),mPC(0.85var),RG(|r|>0.2)&mPC(10PC),RG(r>0.25)&mPC(0.75var)
Amygdala	0.9	4	1	RG(|r|>0.3)&mPC(0.8var)
Amygdala	0.9	5	2	RG(|r|>0.3)&mPC(0.8var),RG(r>0.2)
Amygdala	0.9	5	3	RG(|r|>0.3)&mPC(0.8var),RG(r>0.2),gPC(0.85var)
Amygdala	0.9	5	4	RG(|r|>0.3)&mPC(0.8var),RG(r>0.2),gPC(0.85var),gPC(0.85var)
Amygdala	0.9	5	5	RG(|r|>0.3)&mPC(0.8var),RG(r>0.2),gPC(0.85var),gPC(0.85var),gPC(0.85var)
Anterior cingulate cortex	0.1	12131	1	gPC(120PC)
Anterior cingulate cortex	0.1	14510	2	gPC(120PC),RG(r>0.2)&mPC(1PC)
Anterior cingulate cortex	0.1	15930	3	gPC(120PC),RG(r>0.2)&mPC(1PC),RG(|r|>0.3)&mPC(2PC)
Anterior cingulate cortex	0.1	16834	4	gPC(120PC),RG(r>0.2)&mPC(1PC),RG(|r|>0.3)&mPC(2PC),mPC(2PC)
Anterior cingulate cortex	0.1	17502	5	gPC(120PC),RG(r>0.2)&mPC(1PC),RG(|r|>0.3)&mPC(2PC),mPC(2PC),RG(|r|>0.2)&mPC(1PC)
Anterior cingulate cortex	0.2	5936	1	gPC(100PC)
Anterior cingulate cortex	0.2	7634	2	gPC(100PC),RG(|r|>0.2)&mPC(1PC)
Anterior cingulate cortex	0.2	8789	3	gPC(100PC),RG(|r|>0.2)&mPC(1PC),RG(|r|>0.25)&mPC(2PC)
Anterior cingulate cortex	0.2	9737	4	gPC(100PC),RG(|r|>0.2)&mPC(1PC),RG(|r|>0.25)&mPC(2PC),RG(r>0.2)&mPC(2PC)
Anterior cingulate cortex	0.2	10428	5	gPC(100PC),RG(|r|>0.2)&mPC(1PC),RG(|r|>0.25)&mPC(2PC),RG(r>0.2)&mPC(2PC),RG(|r|>0.3)
Anterior cingulate cortex	0.3	1874	1	gPC(80PC)
Anterior cingulate cortex	0.3	2573	2	gPC(80PC),RG(|r|>0.25)&mPC(2PC)
Anterior cingulate cortex	0.3	3073	3	gPC(80PC),RG(|r|>0.25)&mPC(2PC),RG(|r|>0.2)&mPC(1PC)
Anterior cingulate cortex	0.3	3496	4	gPC(80PC),RG(|r|>0.25)&mPC(2PC),RG(|r|>0.2)&mPC(1PC),RG(r>0.2)&mPC(2PC)
Anterior cingulate cortex	0.3	3780	5	gPC(80PC),RG(|r|>0.25)&mPC(2PC),RG(|r|>0.2)&mPC(1PC),RG(r>0.2)&mPC(2PC),mPC(0.7var)
Anterior cingulate cortex	0.4	436	1	gPC(0.95var)
Anterior cingulate cortex	0.4	686	2	gPC(0.95var),RG(|r|>0.2)&mPC(1PC)
Anterior cingulate cortex	0.4	830	3	gPC(0.95var),RG(|r|>0.2)&mPC(1PC),RG(|r|>0.25)&mPC(2PC)
Anterior cingulate cortex	0.4	945	4	gPC(0.95var),RG(|r|>0.2)&mPC(1PC),RG(|r|>0.25)&mPC(2PC),RG(r>0.2)&mPC(2PC)
Anterior cingulate cortex	0.4	1043	5	gPC(0.95var),RG(|r|>0.2)&mPC(1PC),RG(|r|>0.25)&mPC(2PC),RG(r>0.2)&mPC(2PC),RG(|r|>0.3)&mPC(2PC)
Anterior cingulate cortex	0.5	130	1	RG(|r|>0.3)&mPC(0.85var)
Anterior cingulate cortex	0.5	187	2	RG(|r|>0.3)&mPC(0.85var),gPC(0.95var)
Anterior cingulate cortex	0.5	225	3	RG(|r|>0.3)&mPC(0.85var),gPC(0.95var),RG(|r|>0.2)&mPC(1PC)
Anterior cingulate cortex	0.5	255	4	RG(|r|>0.3)&mPC(0.85var),gPC(0.95var),RG(|r|>0.2)&mPC(1PC),RG(|r|>0.25)&mPC(2PC)
Anterior cingulate cortex	0.5	276	5	RG(|r|>0.3)&mPC(0.85var),gPC(0.95var),RG(|r|>0.2)&mPC(1PC),RG(|r|>0.25)&mPC(2PC),RG(r>0.2)&mPC(2PC)
Anterior cingulate cortex	0.6	75	1	RG(r>0.3)&mPC(0.85var)
Anterior cingulate cortex	0.6	85	2	RG(r>0.3)&mPC(0.85var),gPC(40PC)
Anterior cingulate cortex	0.6	91	3	RG(r>0.3)&mPC(0.85var),gPC(40PC),RG(|r|>0.2)&mPC(1PC)
Anterior cingulate cortex	0.6	97	4	RG(r>0.3)&mPC(0.85var),gPC(40PC),RG(|r|>0.2)&mPC(1PC),RG(r>0.3)&mPC(2PC)
Anterior cingulate cortex	0.6	101	5	RG(r>0.3)&mPC(0.85var),gPC(40PC),RG(|r|>0.2)&mPC(1PC),RG(r>0.3)&mPC(2PC),RG(|r|>0.25)&mPC(2PC)
Anterior cingulate cortex	0.7	46	1	RG(|r|>0.3)&mPC(10PC)
Anterior cingulate cortex	0.7	51	2	RG(|r|>0.3)&mPC(10PC),RG(r>0.3)&mPC(0.85var)
Anterior cingulate cortex	0.7	53	3	RG(|r|>0.3)&mPC(10PC),RG(r>0.3)&mPC(0.85var),RG(|r|>0.3)&mPC(0.85var)
Anterior cingulate cortex	0.7	54	4	RG(|r|>0.3)&mPC(10PC),RG(r>0.3)&mPC(0.85var),RG(|r|>0.3)&mPC(0.85var),mPC(0.8var)
Anterior cingulate cortex	0.7	55	5	RG(|r|>0.3)&mPC(10PC),RG(r>0.3)&mPC(0.85var),RG(|r|>0.3)&mPC(0.85var),mPC(0.8var),RG(|r|>0.25)&mPC(2PC)
Anterior cingulate cortex	0.8	18	1	RG(|r|>0.3)&mPC(0.8var)
Anterior cingulate cortex	0.8	21	2	RG(|r|>0.3)&mPC(0.8var),mPC(0.85var)
Anterior cingulate cortex	0.8	22	3	RG(|r|>0.3)&mPC(0.8var),mPC(0.85var),RG(|r|>0.25)&mPC(2PC)
Anterior cingulate cortex	0.8	23	4	RG(|r|>0.3)&mPC(0.8var),mPC(0.85var),RG(|r|>0.25)&mPC(2PC),RG(|r|>0.3)&mPC(0.7var)
Anterior cingulate cortex	0.8	24	5	RG(|r|>0.3)&mPC(0.8var),mPC(0.85var),RG(|r|>0.25)&mPC(2PC),RG(|r|>0.3)&mPC(0.7var),RG(r>0.2)&mPC(0.7var)
Anterior cingulate cortex	0.9	2	1	RG(|r|>0.3)&mPC(0.8var)
Anterior cingulate cortex	0.9	2	2	RG(|r|>0.3)&mPC(0.8var),gPC(0.85var)
Anterior cingulate cortex	0.9	2	3	RG(|r|>0.3)&mPC(0.8var),gPC(0.85var),gPC(0.85var)
Anterior cingulate cortex	0.9	2	4	RG(|r|>0.3)&mPC(0.8var),gPC(0.85var),gPC(0.85var),gPC(0.85var)
Anterior cingulate cortex	0.9	2	5	RG(|r|>0.3)&mPC(0.8var),gPC(0.85var),gPC(0.85var),gPC(0.85var),gPC(0.85var)
Caudate	0.1	11799	1	gPC(120PC)
Caudate	0.1	14038	2	gPC(120PC),RG(|r|>0.2)&mPC(2PC)
Caudate	0.1	15175	3	gPC(120PC),RG(|r|>0.2)&mPC(2PC),RG(r>0.3)&mPC(1PC)
Caudate	0.1	15908	4	gPC(120PC),RG(|r|>0.2)&mPC(2PC),RG(r>0.3)&mPC(1PC),RG(|r|>0.3)&mPC(2PC)
Caudate	0.1	16473	5	gPC(120PC),RG(|r|>0.2)&mPC(2PC),RG(r>0.3)&mPC(1PC),RG(|r|>0.3)&mPC(2PC),RG(r>0.2)&mPC(2PC)
Caudate	0.2	5335	1	gPC(120PC)
Caudate	0.2	6641	2	gPC(120PC),RG(|r|>0.2)&mPC(2PC)
Caudate	0.2	7391	3	gPC(120PC),RG(|r|>0.2)&mPC(2PC),RG(|r|>0.3)
Caudate	0.2	7844	4	gPC(120PC),RG(|r|>0.2)&mPC(2PC),RG(|r|>0.3),RG(r>0.25)
Caudate	0.2	8206	5	gPC(120PC),RG(|r|>0.2)&mPC(2PC),RG(|r|>0.3),RG(r>0.25),gPC(40PC)
Caudate	0.3	1730	1	gPC(120PC)
Caudate	0.3	2243	2	gPC(120PC),RG(|r|>0.3)
Caudate	0.3	2492	3	gPC(120PC),RG(|r|>0.3),RG(|r|>0.2)&mPC(2PC)
Caudate	0.3	2668	4	gPC(120PC),RG(|r|>0.3),RG(|r|>0.2)&mPC(2PC),RG(r>0.3)&mPC(10PC)
Caudate	0.3	2812	5	gPC(120PC),RG(|r|>0.3),RG(|r|>0.2)&mPC(2PC),RG(r>0.3)&mPC(10PC),gPC(40PC)
Caudate	0.4	494	1	RG(r>0.3)&mPC(0.85var)
Caudate	0.4	701	2	RG(r>0.3)&mPC(0.85var),gPC(120PC)
Caudate	0.4	753	3	RG(r>0.3)&mPC(0.85var),gPC(120PC),RG(|r|>0.3)&mPC(1PC)
Caudate	0.4	791	4	RG(r>0.3)&mPC(0.85var),gPC(120PC),RG(|r|>0.3)&mPC(1PC),gPC(40PC)
Caudate	0.4	828	5	RG(r>0.3)&mPC(0.85var),gPC(120PC),RG(|r|>0.3)&mPC(1PC),gPC(40PC),RG(|r|>0.2)&mPC(2PC)
Caudate	0.5	199	1	RG(r>0.3)&mPC(0.85var)
Caudate	0.5	253	2	RG(r>0.3)&mPC(0.85var),gPC(120PC)
Caudate	0.5	270	3	RG(r>0.3)&mPC(0.85var),gPC(120PC),RG(|r|>0.3)&mPC(0.8var)
Caudate	0.5	284	4	RG(r>0.3)&mPC(0.85var),gPC(120PC),RG(|r|>0.3)&mPC(0.8var),RG(r>0.3)&mPC(2PC)
Caudate	0.5	293	5	RG(r>0.3)&mPC(0.85var),gPC(120PC),RG(|r|>0.3)&mPC(0.8var),RG(r>0.3)&mPC(2PC),RG(|r|>0.2)
Caudate	0.6	96	1	RG(|r|>0.3)&mPC(0.8var)
Caudate	0.6	106	2	RG(|r|>0.3)&mPC(0.8var),RG(r>0.3)&mPC(0.85var)
Caudate	0.6	113	3	RG(|r|>0.3)&mPC(0.8var),RG(r>0.3)&mPC(0.85var),gPC(0.95var)
Caudate	0.6	115	4	RG(|r|>0.3)&mPC(0.8var),RG(r>0.3)&mPC(0.85var),gPC(0.95var),RG(|r|>0.3)&mPC(0.75var)
Caudate	0.6	117	5	RG(|r|>0.3)&mPC(0.8var),RG(r>0.3)&mPC(0.85var),gPC(0.95var),RG(|r|>0.3)&mPC(0.75var),RG(|r|>0.3)&mPC(10PC)
Caudate	0.7	59	1	RG(r>0.3)&mPC(0.85var)
Caudate	0.7	63	2	RG(r>0.3)&mPC(0.85var),RG(|r|>0.3)&mPC(0.85var)
Caudate	0.7	66	3	RG(r>0.3)&mPC(0.85var),RG(|r|>0.3)&mPC(0.85var),RG(r>0.3)&mPC(2PC)
Caudate	0.7	67	4	RG(r>0.3)&mPC(0.85var),RG(|r|>0.3)&mPC(0.85var),RG(r>0.3)&mPC(2PC),RG(|r|>0.25)&mPC(0.75var)
Caudate	0.7	68	5	RG(r>0.3)&mPC(0.85var),RG(|r|>0.3)&mPC(0.85var),RG(r>0.3)&mPC(2PC),RG(|r|>0.25)&mPC(0.75var),RG(r>0.25)&mPC(10PC)
Caudate	0.8	31	1	RG(|r|>0.3)&mPC(0.75var)
Caudate	0.8	34	2	RG(|r|>0.3)&mPC(0.75var),RG(|r|>0.3)&mPC(2PC)
Caudate	0.8	35	3	RG(|r|>0.3)&mPC(0.75var),RG(|r|>0.3)&mPC(2PC),RG(|r|>0.25)&mPC(0.85var)
Caudate	0.8	35	4	RG(|r|>0.3)&mPC(0.75var),RG(|r|>0.3)&mPC(2PC),RG(|r|>0.25)&mPC(0.85var),gPC(0.85var)
Caudate	0.8	35	5	RG(|r|>0.3)&mPC(0.75var),RG(|r|>0.3)&mPC(2PC),RG(|r|>0.25)&mPC(0.85var),gPC(0.85var),gPC(0.85var)
Caudate	0.9	7	1	RG(|r|>0.3)
Caudate	0.9	8	2	RG(|r|>0.3),RG(r>0.2)&mPC(10PC)
Caudate	0.9	8	3	RG(|r|>0.3),RG(r>0.2)&mPC(10PC),gPC(0.85var)
Caudate	0.9	8	4	RG(|r|>0.3),RG(r>0.2)&mPC(10PC),gPC(0.85var),gPC(0.85var)
Caudate	0.9	8	5	RG(|r|>0.3),RG(r>0.2)&mPC(10PC),gPC(0.85var),gPC(0.85var),gPC(0.85var)
Cerebellar Hemisphere	0.1	13703	1	gPC(120PC)
Cerebellar Hemisphere	0.1	15489	2	gPC(120PC),RG(|r|>0.2)&mPC(1PC)
Cerebellar Hemisphere	0.1	16519	3	gPC(120PC),RG(|r|>0.2)&mPC(1PC),mPC(2PC)
Cerebellar Hemisphere	0.1	17211	4	gPC(120PC),RG(|r|>0.2)&mPC(1PC),mPC(2PC),RG(r>0.3)&mPC(1PC)
Cerebellar Hemisphere	0.1	17654	5	gPC(120PC),RG(|r|>0.2)&mPC(1PC),mPC(2PC),RG(r>0.3)&mPC(1PC),RG(r>0.2)&mPC(2PC)
Cerebellar Hemisphere	0.2	7840	1	gPC(0.85var)
Cerebellar Hemisphere	0.2	9110	2	gPC(0.85var),RG(|r|>0.2)&mPC(1PC)
Cerebellar Hemisphere	0.2	9918	3	gPC(0.85var),RG(|r|>0.2)&mPC(1PC),RG(|r|>0.3)
Cerebellar Hemisphere	0.2	10558	4	gPC(0.85var),RG(|r|>0.2)&mPC(1PC),RG(|r|>0.3),RG(r>0.2)&mPC(2PC)
Cerebellar Hemisphere	0.2	11096	5	gPC(0.85var),RG(|r|>0.2)&mPC(1PC),RG(|r|>0.3),RG(r>0.2)&mPC(2PC),mPC(2PC)
Cerebellar Hemisphere	0.3	3257	1	gPC(0.9var)
Cerebellar Hemisphere	0.3	3921	2	gPC(0.9var),RG(|r|>0.3)
Cerebellar Hemisphere	0.3	4242	3	gPC(0.9var),RG(|r|>0.3),RG(|r|>0.2)&mPC(1PC)
Cerebellar Hemisphere	0.3	4538	4	gPC(0.9var),RG(|r|>0.3),RG(|r|>0.2)&mPC(1PC),gPC(40PC)
Cerebellar Hemisphere	0.3	4803	5	gPC(0.9var),RG(|r|>0.3),RG(|r|>0.2)&mPC(1PC),gPC(40PC),RG(r>0.2)&mPC(2PC)
Cerebellar Hemisphere	0.4	993	1	gPC(0.9var)
Cerebellar Hemisphere	0.4	1304	2	gPC(0.9var),RG(|r|>0.3)&mPC(0.7var)
Cerebellar Hemisphere	0.4	1404	3	gPC(0.9var),RG(|r|>0.3)&mPC(0.7var),gPC(40PC)
Cerebellar Hemisphere	0.4	1494	4	gPC(0.9var),RG(|r|>0.3)&mPC(0.7var),gPC(40PC),mPC(2PC)
Cerebellar Hemisphere	0.4	1575	5	gPC(0.9var),RG(|r|>0.3)&mPC(0.7var),gPC(40PC),mPC(2PC),RG(|r|>0.2)&mPC(1PC)
Cerebellar Hemisphere	0.5	238	1	RG(|r|>0.3)&mPC(0.85var)
Cerebellar Hemisphere	0.5	368	2	RG(|r|>0.3)&mPC(0.85var),gPC(100PC)
Cerebellar Hemisphere	0.5	395	3	RG(|r|>0.3)&mPC(0.85var),gPC(100PC),mPC(2PC)
Cerebellar Hemisphere	0.5	417	4	RG(|r|>0.3)&mPC(0.85var),gPC(100PC),mPC(2PC),RG(r>0.3)&mPC(0.8var)
Cerebellar Hemisphere	0.5	434	5	RG(|r|>0.3)&mPC(0.85var),gPC(100PC),mPC(2PC),RG(r>0.3)&mPC(0.8var),RG(|r|>0.3)&mPC(1PC)
Cerebellar Hemisphere	0.6	100	1	RG(|r|>0.3)&mPC(2PC)
Cerebellar Hemisphere	0.6	115	2	RG(|r|>0.3)&mPC(2PC),gPC(0.8var)
Cerebellar Hemisphere	0.6	129	3	RG(|r|>0.3)&mPC(2PC),gPC(0.8var),RG(r>0.3)&mPC(10PC)
Cerebellar Hemisphere	0.6	135	4	RG(|r|>0.3)&mPC(2PC),gPC(0.8var),RG(r>0.3)&mPC(10PC),RG(r>0.3)&mPC(1PC)
Cerebellar Hemisphere	0.6	139	5	RG(|r|>0.3)&mPC(2PC),gPC(0.8var),RG(r>0.3)&mPC(10PC),RG(r>0.3)&mPC(1PC),mPC(0.7var)
Cerebellar Hemisphere	0.7	65	1	RG(|r|>0.3)&mPC(0.7var)
Cerebellar Hemisphere	0.7	68	2	RG(|r|>0.3)&mPC(0.7var),RG(r>0.3)&mPC(1PC)
Cerebellar Hemisphere	0.7	69	3	RG(|r|>0.3)&mPC(0.7var),RG(r>0.3)&mPC(1PC),RG(|r|>0.3)&mPC(2PC)
Cerebellar Hemisphere	0.7	70	4	RG(|r|>0.3)&mPC(0.7var),RG(r>0.3)&mPC(1PC),RG(|r|>0.3)&mPC(2PC),RG(r>0.2)&mPC(10PC)
Cerebellar Hemisphere	0.7	70	5	RG(|r|>0.3)&mPC(0.7var),RG(r>0.3)&mPC(1PC),RG(|r|>0.3)&mPC(2PC),RG(r>0.2)&mPC(10PC),gPC(0.85var)
Cerebellar Hemisphere	0.8	38	1	RG(|r|>0.3)&mPC(0.75var)
Cerebellar Hemisphere	0.8	40	2	RG(|r|>0.3)&mPC(0.75var),RG(r>0.25)&mPC(5PC)
Cerebellar Hemisphere	0.8	41	3	RG(|r|>0.3)&mPC(0.75var),RG(r>0.25)&mPC(5PC),RG(r>0.3)&mPC(0.7var)
Cerebellar Hemisphere	0.8	41	4	RG(|r|>0.3)&mPC(0.75var),RG(r>0.25)&mPC(5PC),RG(r>0.3)&mPC(0.7var),gPC(0.85var)
Cerebellar Hemisphere	0.8	41	5	RG(|r|>0.3)&mPC(0.75var),RG(r>0.25)&mPC(5PC),RG(r>0.3)&mPC(0.7var),gPC(0.85var),gPC(0.85var)
Cerebellar Hemisphere	0.9	10	1	RG(|r|>0.3)&mPC(0.75var)
Cerebellar Hemisphere	0.9	11	2	RG(|r|>0.3)&mPC(0.75var),RG(|r|>0.25)&mPC(0.8var)
Cerebellar Hemisphere	0.9	12	3	RG(|r|>0.3)&mPC(0.75var),RG(|r|>0.25)&mPC(0.8var),RG(|r|>0.3)&mPC(0.85var)
Cerebellar Hemisphere	0.9	13	4	RG(|r|>0.3)&mPC(0.75var),RG(|r|>0.25)&mPC(0.8var),RG(|r|>0.3)&mPC(0.85var),RG(r>0.2)&mPC(1PC)
Cerebellar Hemisphere	0.9	13	5	RG(|r|>0.3)&mPC(0.75var),RG(|r|>0.25)&mPC(0.8var),RG(|r|>0.3)&mPC(0.85var),RG(r>0.2)&mPC(1PC),gPC(0.85var)
Cerebellum	0.1	15253	1	gPC(0.95var)
Cerebellum	0.1	16574	2	gPC(0.95var),RG(|r|>0.2)&mPC(2PC)
Cerebellum	0.1	17262	3	gPC(0.95var),RG(|r|>0.2)&mPC(2PC),RG(r>0.3)&mPC(1PC)
Cerebellum	0.1	17685	4	gPC(0.95var),RG(|r|>0.2)&mPC(2PC),RG(r>0.3)&mPC(1PC),mPC(2PC)
Cerebellum	0.1	17982	5	gPC(0.95var),RG(|r|>0.2)&mPC(2PC),RG(r>0.3)&mPC(1PC),mPC(2PC),RG(r>0.2)&mPC(2PC)
Cerebellum	0.2	9836	1	gPC(0.95var)
Cerebellum	0.2	10909	2	gPC(0.95var),RG(|r|>0.3)
Cerebellum	0.2	11577	3	gPC(0.95var),RG(|r|>0.3),RG(|r|>0.2)&mPC(2PC)
Cerebellum	0.2	12098	4	gPC(0.95var),RG(|r|>0.3),RG(|r|>0.2)&mPC(2PC),gPC(40PC)
Cerebellum	0.2	12439	5	gPC(0.95var),RG(|r|>0.3),RG(|r|>0.2)&mPC(2PC),gPC(40PC),RG(r>0.2)&mPC(2PC)
Cerebellum	0.3	4574	1	gPC(0.95var)
Cerebellum	0.3	5297	2	gPC(0.95var),RG(r>0.3)&mPC(0.75var)
Cerebellum	0.3	5723	3	gPC(0.95var),RG(r>0.3)&mPC(0.75var),gPC(40PC)
Cerebellum	0.3	5960	4	gPC(0.95var),RG(r>0.3)&mPC(0.75var),gPC(40PC),RG(|r|>0.2)&mPC(2PC)
Cerebellum	0.3	6164	5	gPC(0.95var),RG(r>0.3)&mPC(0.75var),gPC(40PC),RG(|r|>0.2)&mPC(2PC),RG(|r|>0.3)
Cerebellum	0.4	1547	1	gPC(0.95var)
Cerebellum	0.4	1932	2	gPC(0.95var),RG(|r|>0.3)&mPC(0.75var)
Cerebellum	0.4	2086	3	gPC(0.95var),RG(|r|>0.3)&mPC(0.75var),gPC(0.8var)
Cerebellum	0.4	2157	4	gPC(0.95var),RG(|r|>0.3)&mPC(0.75var),gPC(0.8var),RG(r>0.3)&mPC(0.85var)
Cerebellum	0.4	2216	5	gPC(0.95var),RG(|r|>0.3)&mPC(0.75var),gPC(0.8var),RG(r>0.3)&mPC(0.85var),mPC(0.75var)
Cerebellum	0.5	363	1	RG(|r|>0.3)&mPC(0.85var)
Cerebellum	0.5	563	2	RG(|r|>0.3)&mPC(0.85var),gPC(0.85var)
Cerebellum	0.5	604	3	RG(|r|>0.3)&mPC(0.85var),gPC(0.85var),gPC(120PC)
Cerebellum	0.5	635	4	RG(|r|>0.3)&mPC(0.85var),gPC(0.85var),gPC(120PC),RG(r>0.3)&mPC(5PC)
Cerebellum	0.5	653	5	RG(|r|>0.3)&mPC(0.85var),gPC(0.85var),gPC(120PC),RG(r>0.3)&mPC(5PC),RG(r>0.3)&mPC(1PC)
Cerebellum	0.6	134	1	RG(|r|>0.3)&mPC(0.85var)
Cerebellum	0.6	158	2	RG(|r|>0.3)&mPC(0.85var),gPC(0.9var)
Cerebellum	0.6	167	3	RG(|r|>0.3)&mPC(0.85var),gPC(0.9var),RG(|r|>0.3)&mPC(1PC)
Cerebellum	0.6	174	4	RG(|r|>0.3)&mPC(0.85var),gPC(0.9var),RG(|r|>0.3)&mPC(1PC),RG(r>0.3)&mPC(10PC)
Cerebellum	0.6	179	5	RG(|r|>0.3)&mPC(0.85var),gPC(0.9var),RG(|r|>0.3)&mPC(1PC),RG(r>0.3)&mPC(10PC),RG(|r|>0.3)&mPC(0.75var)
Cerebellum	0.7	75	1	RG(|r|>0.3)&mPC(10PC)
Cerebellum	0.7	77	2	RG(|r|>0.3)&mPC(10PC),RG(|r|>0.3)
Cerebellum	0.7	79	3	RG(|r|>0.3)&mPC(10PC),RG(|r|>0.3),RG(|r|>0.3)&mPC(0.7var)
Cerebellum	0.7	80	4	RG(|r|>0.3)&mPC(10PC),RG(|r|>0.3),RG(|r|>0.3)&mPC(0.7var),gPC(0.95var)
Cerebellum	0.7	81	5	RG(|r|>0.3)&mPC(10PC),RG(|r|>0.3),RG(|r|>0.3)&mPC(0.7var),gPC(0.95var),RG(|r|>0.25)&mPC(5PC)
Cerebellum	0.8	41	1	RG(|r|>0.3)&mPC(0.8var)
Cerebellum	0.8	43	2	RG(|r|>0.3)&mPC(0.8var),RG(|r|>0.3)&mPC(1PC)
Cerebellum	0.8	44	3	RG(|r|>0.3)&mPC(0.8var),RG(|r|>0.3)&mPC(1PC),RG(|r|>0.25)
Cerebellum	0.8	44	4	RG(|r|>0.3)&mPC(0.8var),RG(|r|>0.3)&mPC(1PC),RG(|r|>0.25),gPC(0.85var)
Cerebellum	0.8	44	5	RG(|r|>0.3)&mPC(0.8var),RG(|r|>0.3)&mPC(1PC),RG(|r|>0.25),gPC(0.85var),gPC(0.85var)
Cerebellum	0.9	8	1	RG(|r|>0.3)&mPC(0.85var)
Cerebellum	0.9	9	2	RG(|r|>0.3)&mPC(0.85var),RG(|r|>0.3)&mPC(0.75var)
Cerebellum	0.9	9	3	RG(|r|>0.3)&mPC(0.85var),RG(|r|>0.3)&mPC(0.75var),gPC(0.85var)
Cerebellum	0.9	9	4	RG(|r|>0.3)&mPC(0.85var),RG(|r|>0.3)&mPC(0.75var),gPC(0.85var),gPC(0.85var)
Cerebellum	0.9	9	5	RG(|r|>0.3)&mPC(0.85var),RG(|r|>0.3)&mPC(0.75var),gPC(0.85var),gPC(0.85var),gPC(0.85var)
Cortex	0.1	15136	1	gPC(120PC)
Cortex	0.1	16411	2	gPC(120PC),RG(|r|>0.2)&mPC(2PC)
Cortex	0.1	17126	3	gPC(120PC),RG(|r|>0.2)&mPC(2PC),RG(r>0.3)&mPC(2PC)
Cortex	0.1	17616	4	gPC(120PC),RG(|r|>0.2)&mPC(2PC),RG(r>0.3)&mPC(2PC),mPC(2PC)
Cortex	0.1	17933	5	gPC(120PC),RG(|r|>0.2)&mPC(2PC),RG(r>0.3)&mPC(2PC),mPC(2PC),RG(r>0.2)&mPC(2PC)
Cortex	0.2	9114	1	gPC(0.95var)
Cortex	0.2	10105	2	gPC(0.95var),RG(|r|>0.2)&mPC(2PC)
Cortex	0.2	10810	3	gPC(0.95var),RG(|r|>0.2)&mPC(2PC),gPC(0.8var)
Cortex	0.2	11323	4	gPC(0.95var),RG(|r|>0.2)&mPC(2PC),gPC(0.8var),RG(r>0.3)
Cortex	0.2	11740	5	gPC(0.95var),RG(|r|>0.2)&mPC(2PC),gPC(0.8var),RG(r>0.3),mPC(2PC)
Cortex	0.3	3493	1	gPC(120PC)
Cortex	0.3	4124	2	gPC(120PC),RG(r>0.3)&mPC(5PC)
Cortex	0.3	4492	3	gPC(120PC),RG(r>0.3)&mPC(5PC),gPC(0.8var)
Cortex	0.3	4755	4	gPC(120PC),RG(r>0.3)&mPC(5PC),gPC(0.8var),RG(|r|>0.2)&mPC(2PC)
Cortex	0.3	4971	5	gPC(120PC),RG(r>0.3)&mPC(5PC),gPC(0.8var),RG(|r|>0.2)&mPC(2PC),RG(|r|>0.3)
Cortex	0.4	836	1	gPC(100PC)
Cortex	0.4	1159	2	gPC(100PC),RG(|r|>0.3)&mPC(0.75var)
Cortex	0.4	1237	3	gPC(100PC),RG(|r|>0.3)&mPC(0.75var),mPC(0.7var)
Cortex	0.4	1300	4	gPC(100PC),RG(|r|>0.3)&mPC(0.75var),mPC(0.7var),gPC(0.95var)
Cortex	0.4	1357	5	gPC(100PC),RG(|r|>0.3)&mPC(0.75var),mPC(0.7var),gPC(0.95var),gPC(0.8var)
Cortex	0.5	235	1	RG(|r|>0.3)&mPC(0.8var)
Cortex	0.5	311	2	RG(|r|>0.3)&mPC(0.8var),gPC(100PC)
Cortex	0.5	328	3	RG(|r|>0.3)&mPC(0.8var),gPC(100PC),RG(|r|>0.3)&mPC(5PC)
Cortex	0.5	341	4	RG(|r|>0.3)&mPC(0.8var),gPC(100PC),RG(|r|>0.3)&mPC(5PC),gPC(40PC)
Cortex	0.5	353	5	RG(|r|>0.3)&mPC(0.8var),gPC(100PC),RG(|r|>0.3)&mPC(5PC),gPC(40PC),RG(r>0.2)&mPC(2PC)
Cortex	0.6	115	1	RG(|r|>0.3)&mPC(0.75var)
Cortex	0.6	127	2	RG(|r|>0.3)&mPC(0.75var),RG(r>0.3)&mPC(2PC)
Cortex	0.6	135	3	RG(|r|>0.3)&mPC(0.75var),RG(r>0.3)&mPC(2PC),RG(r>0.3)&mPC(0.8var)
Cortex	0.6	140	4	RG(|r|>0.3)&mPC(0.75var),RG(r>0.3)&mPC(2PC),RG(r>0.3)&mPC(0.8var),gPC(80PC)
Cortex	0.6	144	5	RG(|r|>0.3)&mPC(0.75var),RG(r>0.3)&mPC(2PC),RG(r>0.3)&mPC(0.8var),gPC(80PC),RG(|r|>0.3)&mPC(0.8var)
Cortex	0.7	69	1	RG(|r|>0.3)&mPC(0.75var)
Cortex	0.7	72	2	RG(|r|>0.3)&mPC(0.75var),RG(r>0.3)&mPC(0.85var)
Cortex	0.7	73	3	RG(|r|>0.3)&mPC(0.75var),RG(r>0.3)&mPC(0.85var),mPC(0.8var)
Cortex	0.7	74	4	RG(|r|>0.3)&mPC(0.75var),RG(r>0.3)&mPC(0.85var),mPC(0.8var),RG(|r|>0.3)&mPC(1PC)
Cortex	0.7	74	5	RG(|r|>0.3)&mPC(0.75var),RG(r>0.3)&mPC(0.85var),mPC(0.8var),RG(|r|>0.3)&mPC(1PC),gPC(0.85var)
Cortex	0.8	35	1	RG(|r|>0.3)&mPC(5PC)
Cortex	0.8	40	2	RG(|r|>0.3)&mPC(5PC),RG(r>0.3)&mPC(2PC)
Cortex	0.8	42	3	RG(|r|>0.3)&mPC(5PC),RG(r>0.3)&mPC(2PC),RG(r>0.3)&mPC(5PC)
Cortex	0.8	43	4	RG(|r|>0.3)&mPC(5PC),RG(r>0.3)&mPC(2PC),RG(r>0.3)&mPC(5PC),RG(|r|>0.3)&mPC(0.75var)
Cortex	0.8	44	5	RG(|r|>0.3)&mPC(5PC),RG(r>0.3)&mPC(2PC),RG(r>0.3)&mPC(5PC),RG(|r|>0.3)&mPC(0.75var),RG(|r|>0.3)&mPC(0.7var)
Cortex	0.9	7	1	RG(|r|>0.25)&mPC(10PC)
Cortex	0.9	8	2	RG(|r|>0.25)&mPC(10PC),RG(|r|>0.2)&mPC(0.85var)
Cortex	0.9	8	3	RG(|r|>0.25)&mPC(10PC),RG(|r|>0.2)&mPC(0.85var),gPC(0.85var)
Cortex	0.9	8	4	RG(|r|>0.25)&mPC(10PC),RG(|r|>0.2)&mPC(0.85var),gPC(0.85var),gPC(0.85var)
Cortex	0.9	8	5	RG(|r|>0.25)&mPC(10PC),RG(|r|>0.2)&mPC(0.85var),gPC(0.85var),gPC(0.85var),gPC(0.85var)
Frontal Cortex	0.1	13551	1	gPC(120PC)
Frontal Cortex	0.1	15668	2	gPC(120PC),RG(r>0.2)&mPC(2PC)
Frontal Cortex	0.1	16677	3	gPC(120PC),RG(r>0.2)&mPC(2PC),RG(|r|>0.2)&mPC(1PC)
Frontal Cortex	0.1	17345	4	gPC(120PC),RG(r>0.2)&mPC(2PC),RG(|r|>0.2)&mPC(1PC),RG(|r|>0.3)&mPC(2PC)
Frontal Cortex	0.1	17803	5	gPC(120PC),RG(r>0.2)&mPC(2PC),RG(|r|>0.2)&mPC(1PC),RG(|r|>0.3)&mPC(2PC),mPC(2PC)
Frontal Cortex	0.2	7682	1	gPC(120PC)
Frontal Cortex	0.2	9298	2	gPC(120PC),RG(r>0.2)&mPC(2PC)
Frontal Cortex	0.2	10265	3	gPC(120PC),RG(r>0.2)&mPC(2PC),RG(|r|>0.2)&mPC(1PC)
Frontal Cortex	0.2	11042	4	gPC(120PC),RG(r>0.2)&mPC(2PC),RG(|r|>0.2)&mPC(1PC),gPC(40PC)
Frontal Cortex	0.2	11605	5	gPC(120PC),RG(r>0.2)&mPC(2PC),RG(|r|>0.2)&mPC(1PC),gPC(40PC),RG(|r|>0.3)
Frontal Cortex	0.3	3096	1	gPC(120PC)
Frontal Cortex	0.3	3795	2	gPC(120PC),RG(|r|>0.3)
Frontal Cortex	0.3	4318	3	gPC(120PC),RG(|r|>0.3),gPC(40PC)
Frontal Cortex	0.3	4723	4	gPC(120PC),RG(|r|>0.3),gPC(40PC),RG(r>0.2)&mPC(2PC)
Frontal Cortex	0.3	5088	5	gPC(120PC),RG(|r|>0.3),gPC(40PC),RG(r>0.2)&mPC(2PC),RG(|r|>0.2)&mPC(1PC)
Frontal Cortex	0.4	870	1	gPC(120PC)
Frontal Cortex	0.4	1142	2	gPC(120PC),RG(|r|>0.3)&mPC(2PC)
Frontal Cortex	0.4	1321	3	gPC(120PC),RG(|r|>0.3)&mPC(2PC),gPC(40PC)
Frontal Cortex	0.4	1436	4	gPC(120PC),RG(|r|>0.3)&mPC(2PC),gPC(40PC),RG(r>0.2)&mPC(2PC)
Frontal Cortex	0.4	1541	5	gPC(120PC),RG(|r|>0.3)&mPC(2PC),gPC(40PC),RG(r>0.2)&mPC(2PC),RG(|r|>0.2)&mPC(1PC)
Frontal Cortex	0.5	228	1	RG(|r|>0.3)&mPC(0.85var)
Frontal Cortex	0.5	349	2	RG(|r|>0.3)&mPC(0.85var),gPC(120PC)
Frontal Cortex	0.5	389	3	RG(|r|>0.3)&mPC(0.85var),gPC(120PC),gPC(0.8var)
Frontal Cortex	0.5	415	4	RG(|r|>0.3)&mPC(0.85var),gPC(120PC),gPC(0.8var),RG(r>0.3)&mPC(0.75var)
Frontal Cortex	0.5	438	5	RG(|r|>0.3)&mPC(0.85var),gPC(120PC),gPC(0.8var),RG(r>0.3)&mPC(0.75var),RG(|r|>0.2)&mPC(1PC)
Frontal Cortex	0.6	98	1	RG(|r|>0.3)&mPC(0.85var)
Frontal Cortex	0.6	117	2	RG(|r|>0.3)&mPC(0.85var),gPC(120PC)
Frontal Cortex	0.6	126	3	RG(|r|>0.3)&mPC(0.85var),gPC(120PC),RG(r>0.3)&mPC(10PC)
Frontal Cortex	0.6	132	4	RG(|r|>0.3)&mPC(0.85var),gPC(120PC),RG(r>0.3)&mPC(10PC),RG(r>0.3)&mPC(0.7var)
Frontal Cortex	0.6	137	5	RG(|r|>0.3)&mPC(0.85var),gPC(120PC),RG(r>0.3)&mPC(10PC),RG(r>0.3)&mPC(0.7var),RG(|r|>0.3)&mPC(2PC)
Frontal Cortex	0.7	53	1	RG(|r|>0.3)&mPC(0.85var)
Frontal Cortex	0.7	58	2	RG(|r|>0.3)&mPC(0.85var),RG(r>0.3)&mPC(0.7var)
Frontal Cortex	0.7	60	3	RG(|r|>0.3)&mPC(0.85var),RG(r>0.3)&mPC(0.7var),RG(r>0.2)&mPC(10PC)
Frontal Cortex	0.7	62	4	RG(|r|>0.3)&mPC(0.85var),RG(r>0.3)&mPC(0.7var),RG(r>0.2)&mPC(10PC),RG(r>0.3)&mPC(2PC)
Frontal Cortex	0.7	63	5	RG(|r|>0.3)&mPC(0.85var),RG(r>0.3)&mPC(0.7var),RG(r>0.2)&mPC(10PC),RG(r>0.3)&mPC(2PC),mPC(0.75var)
Frontal Cortex	0.8	28	1	RG(|r|>0.3)&mPC(0.75var)
Frontal Cortex	0.8	31	2	RG(|r|>0.3)&mPC(0.75var),RG(|r|>0.3)&mPC(0.85var)
Frontal Cortex	0.8	32	3	RG(|r|>0.3)&mPC(0.75var),RG(|r|>0.3)&mPC(0.85var),mPC(0.8var)
Frontal Cortex	0.8	33	4	RG(|r|>0.3)&mPC(0.75var),RG(|r|>0.3)&mPC(0.85var),mPC(0.8var),RG(r>0.2)&mPC(5PC)
Frontal Cortex	0.8	33	5	RG(|r|>0.3)&mPC(0.75var),RG(|r|>0.3)&mPC(0.85var),mPC(0.8var),RG(r>0.2)&mPC(5PC),gPC(0.85var)
Frontal Cortex	0.9	6	1	RG(|r|>0.3)&mPC(1PC)
Frontal Cortex	0.9	7	2	RG(|r|>0.3)&mPC(1PC),mPC(5PC)
Frontal Cortex	0.9	8	3	RG(|r|>0.3)&mPC(1PC),mPC(5PC),RG(|r|>0.3)&mPC(0.8var)
Frontal Cortex	0.9	9	4	RG(|r|>0.3)&mPC(1PC),mPC(5PC),RG(|r|>0.3)&mPC(0.8var),RG(r>0.3)&mPC(0.85var)
Frontal Cortex	0.9	9	5	RG(|r|>0.3)&mPC(1PC),mPC(5PC),RG(|r|>0.3)&mPC(0.8var),RG(r>0.3)&mPC(0.85var),gPC(0.85var)
Hippocampus	0.1	10583	1	gPC(120PC)
Hippocampus	0.1	13102	2	gPC(120PC),RG(|r|>0.2)&mPC(1PC)
Hippocampus	0.1	14535	3	gPC(120PC),RG(|r|>0.2)&mPC(1PC),RG(|r|>0.3)&mPC(1PC)
Hippocampus	0.1	15578	4	gPC(120PC),RG(|r|>0.2)&mPC(1PC),RG(|r|>0.3)&mPC(1PC),RG(r>0.2)&mPC(2PC)
Hippocampus	0.1	16373	5	gPC(120PC),RG(|r|>0.2)&mPC(1PC),RG(|r|>0.3)&mPC(1PC),RG(r>0.2)&mPC(2PC),mPC(1PC)
Hippocampus	0.2	4478	1	gPC(100PC)
Hippocampus	0.2	5920	2	gPC(100PC),RG(|r|>0.2)&mPC(1PC)
Hippocampus	0.2	6846	3	gPC(100PC),RG(|r|>0.2)&mPC(1PC),RG(r>0.2)&mPC(2PC)
Hippocampus	0.2	7451	4	gPC(100PC),RG(|r|>0.2)&mPC(1PC),RG(r>0.2)&mPC(2PC),RG(|r|>0.3)
Hippocampus	0.2	7916	5	gPC(100PC),RG(|r|>0.2)&mPC(1PC),RG(r>0.2)&mPC(2PC),RG(|r|>0.3),mPC(2PC)
Hippocampus	0.3	1389	1	gPC(100PC)
Hippocampus	0.3	1921	2	gPC(100PC),RG(|r|>0.2)&mPC(1PC)
Hippocampus	0.3	2250	3	gPC(100PC),RG(|r|>0.2)&mPC(1PC),RG(r>0.2)&mPC(2PC)
Hippocampus	0.3	2478	4	gPC(100PC),RG(|r|>0.2)&mPC(1PC),RG(r>0.2)&mPC(2PC),RG(|r|>0.25)&mPC(2PC)
Hippocampus	0.3	2668	5	gPC(100PC),RG(|r|>0.2)&mPC(1PC),RG(r>0.2)&mPC(2PC),RG(|r|>0.25)&mPC(2PC),RG(|r|>0.3)
Hippocampus	0.4	383	1	gPC(100PC)
Hippocampus	0.4	566	2	gPC(100PC),RG(r>0.3)&mPC(0.8var)
Hippocampus	0.4	645	3	gPC(100PC),RG(r>0.3)&mPC(0.8var),RG(|r|>0.2)&mPC(1PC)
Hippocampus	0.4	718	4	gPC(100PC),RG(r>0.3)&mPC(0.8var),RG(|r|>0.2)&mPC(1PC),RG(r>0.2)&mPC(2PC)
Hippocampus	0.4	764	5	gPC(100PC),RG(r>0.3)&mPC(0.8var),RG(|r|>0.2)&mPC(1PC),RG(r>0.2)&mPC(2PC),RG(|r|>0.2)
Hippocampus	0.5	159	1	RG(r>0.3)&mPC(0.85var)
Hippocampus	0.5	218	2	RG(r>0.3)&mPC(0.85var),gPC(0.95var)
Hippocampus	0.5	237	3	RG(r>0.3)&mPC(0.85var),gPC(0.95var),RG(|r|>0.2)
Hippocampus	0.5	253	4	RG(r>0.3)&mPC(0.85var),gPC(0.95var),RG(|r|>0.2),RG(r>0.2)&mPC(2PC)
Hippocampus	0.5	266	5	RG(r>0.3)&mPC(0.85var),gPC(0.95var),RG(|r|>0.2),RG(r>0.2)&mPC(2PC),RG(|r|>0.3)&mPC(2PC)
Hippocampus	0.6	80	1	RG(r>0.3)&mPC(10PC)
Hippocampus	0.6	89	2	RG(r>0.3)&mPC(10PC),RG(|r|>0.3)&mPC(0.75var)
Hippocampus	0.6	97	3	RG(r>0.3)&mPC(10PC),RG(|r|>0.3)&mPC(0.75var),gPC(0.9var)
Hippocampus	0.6	101	4	RG(r>0.3)&mPC(10PC),RG(|r|>0.3)&mPC(0.75var),gPC(0.9var),RG(r>0.25)&mPC(0.7var)
Hippocampus	0.6	104	5	RG(r>0.3)&mPC(10PC),RG(|r|>0.3)&mPC(0.75var),gPC(0.9var),RG(r>0.25)&mPC(0.7var),RG(|r|>0.2)
Hippocampus	0.7	47	1	RG(|r|>0.3)&mPC(0.85var)
Hippocampus	0.7	52	2	RG(|r|>0.3)&mPC(0.85var),RG(r>0.3)&mPC(0.75var)
Hippocampus	0.7	54	3	RG(|r|>0.3)&mPC(0.85var),RG(r>0.3)&mPC(0.75var),RG(r>0.25)&mPC(0.85var)
Hippocampus	0.7	55	4	RG(|r|>0.3)&mPC(0.85var),RG(r>0.3)&mPC(0.75var),RG(r>0.25)&mPC(0.85var),gPC(120PC)
Hippocampus	0.7	56	5	RG(|r|>0.3)&mPC(0.85var),RG(r>0.3)&mPC(0.75var),RG(r>0.25)&mPC(0.85var),gPC(120PC),RG(|r|>0.3)&mPC(0.7var)
Hippocampus	0.8	24	1	RG(|r|>0.3)&mPC(0.85var)
Hippocampus	0.8	26	2	RG(|r|>0.3)&mPC(0.85var),RG(|r|>0.3)&mPC(0.7var)
Hippocampus	0.8	27	3	RG(|r|>0.3)&mPC(0.85var),RG(|r|>0.3)&mPC(0.7var),RG(r>0.2)&mPC(0.75var)
Hippocampus	0.8	27	4	RG(|r|>0.3)&mPC(0.85var),RG(|r|>0.3)&mPC(0.7var),RG(r>0.2)&mPC(0.75var),gPC(0.85var)
Hippocampus	0.8	27	5	RG(|r|>0.3)&mPC(0.85var),RG(|r|>0.3)&mPC(0.7var),RG(r>0.2)&mPC(0.75var),gPC(0.85var),gPC(0.85var)
Hippocampus	0.9	6	1	RG(|r|>0.3)&mPC(0.75var)
Hippocampus	0.9	6	2	RG(|r|>0.3)&mPC(0.75var),gPC(0.85var)
Hippocampus	0.9	6	3	RG(|r|>0.3)&mPC(0.75var),gPC(0.85var),gPC(0.85var)
Hippocampus	0.9	6	4	RG(|r|>0.3)&mPC(0.75var),gPC(0.85var),gPC(0.85var),gPC(0.85var)
Hippocampus	0.9	6	5	RG(|r|>0.3)&mPC(0.75var),gPC(0.85var),gPC(0.85var),gPC(0.85var),gPC(0.85var)
Hypothalamus	0.1	14447	1	gPC(120PC)
Hypothalamus	0.1	16175	2	gPC(120PC),RG(|r|>0.2)&mPC(1PC)
Hypothalamus	0.1	17076	3	gPC(120PC),RG(|r|>0.2)&mPC(1PC),RG(r>0.2)
Hypothalamus	0.1	17690	4	gPC(120PC),RG(|r|>0.2)&mPC(1PC),RG(r>0.2),mPC(2PC)
Hypothalamus	0.1	18100	5	gPC(120PC),RG(|r|>0.2)&mPC(1PC),RG(r>0.2),mPC(2PC),RG(|r|>0.25)&mPC(2PC)
Hypothalamus	0.2	8201	1	gPC(120PC)
Hypothalamus	0.2	9723	2	gPC(120PC),RG(|r|>0.2)&mPC(1PC)
Hypothalamus	0.2	10651	3	gPC(120PC),RG(|r|>0.2)&mPC(1PC),RG(r>0.2)&mPC(2PC)
Hypothalamus	0.2	11309	4	gPC(120PC),RG(|r|>0.2)&mPC(1PC),RG(r>0.2)&mPC(2PC),RG(|r|>0.25)&mPC(2PC)
Hypothalamus	0.2	11855	5	gPC(120PC),RG(|r|>0.2)&mPC(1PC),RG(r>0.2)&mPC(2PC),RG(|r|>0.25)&mPC(2PC),RG(r>0.3)
Hypothalamus	0.3	3050	1	gPC(100PC)
Hypothalamus	0.3	3723	2	gPC(100PC),RG(|r|>0.2)&mPC(1PC)
Hypothalamus	0.3	4152	3	gPC(100PC),RG(|r|>0.2)&mPC(1PC),RG(r>0.2)&mPC(2PC)
Hypothalamus	0.3	4524	4	gPC(100PC),RG(|r|>0.2)&mPC(1PC),RG(r>0.2)&mPC(2PC),RG(|r|>0.25)&mPC(2PC)
Hypothalamus	0.3	4844	5	gPC(100PC),RG(|r|>0.2)&mPC(1PC),RG(r>0.2)&mPC(2PC),RG(|r|>0.25)&mPC(2PC),RG(r>0.3)
Hypothalamus	0.4	718	1	gPC(80PC)
Hypothalamus	0.4	965	2	gPC(80PC),RG(|r|>0.25)&mPC(2PC)
Hypothalamus	0.4	1097	3	gPC(80PC),RG(|r|>0.25)&mPC(2PC),RG(r>0.2)&mPC(2PC)
Hypothalamus	0.4	1220	4	gPC(80PC),RG(|r|>0.25)&mPC(2PC),RG(r>0.2)&mPC(2PC),gPC(120PC)
Hypothalamus	0.4	1327	5	gPC(80PC),RG(|r|>0.25)&mPC(2PC),RG(r>0.2)&mPC(2PC),gPC(120PC),RG(|r|>0.2)&mPC(1PC)
Hypothalamus	0.5	142	1	RG(r>0.3)&mPC(0.8var)
Hypothalamus	0.5	224	2	RG(r>0.3)&mPC(0.8var),gPC(0.9var)
Hypothalamus	0.5	249	3	RG(r>0.3)&mPC(0.8var),gPC(0.9var),RG(|r|>0.25)&mPC(2PC)
Hypothalamus	0.5	271	4	RG(r>0.3)&mPC(0.8var),gPC(0.9var),RG(|r|>0.25)&mPC(2PC),RG(|r|>0.2)&mPC(1PC)
Hypothalamus	0.5	291	5	RG(r>0.3)&mPC(0.8var),gPC(0.9var),RG(|r|>0.25)&mPC(2PC),RG(|r|>0.2)&mPC(1PC),gPC(120PC)
Hypothalamus	0.6	80	1	RG(r>0.3)&mPC(0.8var)
Hypothalamus	0.6	86	2	RG(r>0.3)&mPC(0.8var),RG(r>0.25)&mPC(0.85var)
Hypothalamus	0.6	90	3	RG(r>0.3)&mPC(0.8var),RG(r>0.25)&mPC(0.85var),gPC(100PC)
Hypothalamus	0.6	93	4	RG(r>0.3)&mPC(0.8var),RG(r>0.25)&mPC(0.85var),gPC(100PC),RG(|r|>0.2)
Hypothalamus	0.6	96	5	RG(r>0.3)&mPC(0.8var),RG(r>0.25)&mPC(0.85var),gPC(100PC),RG(|r|>0.2),RG(|r|>0.25)&mPC(2PC)
Hypothalamus	0.7	51	1	RG(|r|>0.3)&mPC(0.85var)
Hypothalamus	0.7	58	2	RG(|r|>0.3)&mPC(0.85var),RG(r>0.3)&mPC(0.7var)
Hypothalamus	0.7	60	3	RG(|r|>0.3)&mPC(0.85var),RG(r>0.3)&mPC(0.7var),gPC(0.8var)
Hypothalamus	0.7	62	4	RG(|r|>0.3)&mPC(0.85var),RG(r>0.3)&mPC(0.7var),gPC(0.8var),RG(r>0.3)&mPC(0.8var)
Hypothalamus	0.7	63	5	RG(|r|>0.3)&mPC(0.85var),RG(r>0.3)&mPC(0.7var),gPC(0.8var),RG(r>0.3)&mPC(0.8var),RG(|r|>0.25)&mPC(0.85var)
Hypothalamus	0.8	23	1	RG(|r|>0.3)&mPC(0.8var)
Hypothalamus	0.8	26	2	RG(|r|>0.3)&mPC(0.8var),RG(r>0.3)&mPC(0.75var)
Hypothalamus	0.8	28	3	RG(|r|>0.3)&mPC(0.8var),RG(r>0.3)&mPC(0.75var),RG(r>0.3)&mPC(0.8var)
Hypothalamus	0.8	29	4	RG(|r|>0.3)&mPC(0.8var),RG(r>0.3)&mPC(0.75var),RG(r>0.3)&mPC(0.8var),RG(|r|>0.25)&mPC(0.85var)
Hypothalamus	0.8	30	5	RG(|r|>0.3)&mPC(0.8var),RG(r>0.3)&mPC(0.75var),RG(r>0.3)&mPC(0.8var),RG(|r|>0.25)&mPC(0.85var),RG(r>0.2)&mPC(2PC)
Hypothalamus	0.9	4	1	RG(|r|>0.2)&mPC(10PC)
Hypothalamus	0.9	4	2	RG(|r|>0.2)&mPC(10PC),gPC(0.85var)
Hypothalamus	0.9	4	3	RG(|r|>0.2)&mPC(10PC),gPC(0.85var),gPC(0.85var)
Hypothalamus	0.9	4	4	RG(|r|>0.2)&mPC(10PC),gPC(0.85var),gPC(0.85var),gPC(0.85var)
Hypothalamus	0.9	4	5	RG(|r|>0.2)&mPC(10PC),gPC(0.85var),gPC(0.85var),gPC(0.85var),gPC(0.85var)
Putamen	0.1	11323	1	gPC(120PC)
Putamen	0.1	13800	2	gPC(120PC),RG(|r|>0.2)&mPC(1PC)
Putamen	0.1	15161	3	gPC(120PC),RG(|r|>0.2)&mPC(1PC),RG(r>0.2)&mPC(2PC)
Putamen	0.1	16060	4	gPC(120PC),RG(|r|>0.2)&mPC(1PC),RG(r>0.2)&mPC(2PC),RG(|r|>0.3)&mPC(2PC)
Putamen	0.1	16704	5	gPC(120PC),RG(|r|>0.2)&mPC(1PC),RG(r>0.2)&mPC(2PC),RG(|r|>0.3)&mPC(2PC),mPC(2PC)
Putamen	0.2	5040	1	gPC(120PC)
Putamen	0.2	6423	2	gPC(120PC),RG(|r|>0.2)&mPC(1PC)
Putamen	0.2	7287	3	gPC(120PC),RG(|r|>0.2)&mPC(1PC),RG(r>0.2)&mPC(2PC)
Putamen	0.2	7933	4	gPC(120PC),RG(|r|>0.2)&mPC(1PC),RG(r>0.2)&mPC(2PC),RG(|r|>0.3)
Putamen	0.2	8404	5	gPC(120PC),RG(|r|>0.2)&mPC(1PC),RG(r>0.2)&mPC(2PC),RG(|r|>0.3),RG(|r|>0.2)&mPC(2PC)
Putamen	0.3	1361	1	gPC(120PC)
Putamen	0.3	1869	2	gPC(120PC),RG(|r|>0.2)&mPC(1PC)
Putamen	0.3	2209	3	gPC(120PC),RG(|r|>0.2)&mPC(1PC),RG(r>0.2)&mPC(2PC)
Putamen	0.3	2456	4	gPC(120PC),RG(|r|>0.2)&mPC(1PC),RG(r>0.2)&mPC(2PC),RG(|r|>0.3)
Putamen	0.3	2639	5	gPC(120PC),RG(|r|>0.2)&mPC(1PC),RG(r>0.2)&mPC(2PC),RG(|r|>0.3),RG(|r|>0.2)&mPC(2PC)
Putamen	0.4	296	1	RG(|r|>0.3)&mPC(0.8var)
Putamen	0.4	460	2	RG(|r|>0.3)&mPC(0.8var),gPC(120PC)
Putamen	0.4	560	3	RG(|r|>0.3)&mPC(0.8var),gPC(120PC),RG(r>0.2)&mPC(2PC)
Putamen	0.4	626	4	RG(|r|>0.3)&mPC(0.8var),gPC(120PC),RG(r>0.2)&mPC(2PC),RG(|r|>0.2)&mPC(1PC)
Putamen	0.4	676	5	RG(|r|>0.3)&mPC(0.8var),gPC(120PC),RG(r>0.2)&mPC(2PC),RG(|r|>0.2)&mPC(1PC),RG(|r|>0.25)&mPC(2PC)
Putamen	0.5	143	1	RG(r>0.3)&mPC(0.8var)
Putamen	0.5	161	2	RG(r>0.3)&mPC(0.8var),gPC(120PC)
Putamen	0.5	178	3	RG(r>0.3)&mPC(0.8var),gPC(120PC),RG(r>0.2)&mPC(2PC)
Putamen	0.5	192	4	RG(r>0.3)&mPC(0.8var),gPC(120PC),RG(r>0.2)&mPC(2PC),RG(|r|>0.2)&mPC(1PC)
Putamen	0.5	202	5	RG(r>0.3)&mPC(0.8var),gPC(120PC),RG(r>0.2)&mPC(2PC),RG(|r|>0.2)&mPC(1PC),RG(|r|>0.3)&mPC(0.85var)
Putamen	0.6	83	1	RG(|r|>0.3)&mPC(0.85var)
Putamen	0.6	90	2	RG(|r|>0.3)&mPC(0.85var),RG(r>0.3)&mPC(0.7var)
Putamen	0.6	94	3	RG(|r|>0.3)&mPC(0.85var),RG(r>0.3)&mPC(0.7var),RG(|r|>0.3)&mPC(0.7var)
Putamen	0.6	96	4	RG(|r|>0.3)&mPC(0.85var),RG(r>0.3)&mPC(0.7var),RG(|r|>0.3)&mPC(0.7var),RG(|r|>0.2)&mPC(1PC)
Putamen	0.6	98	5	RG(|r|>0.3)&mPC(0.85var),RG(r>0.3)&mPC(0.7var),RG(|r|>0.3)&mPC(0.7var),RG(|r|>0.2)&mPC(1PC),RG(|r|>0.3)&mPC(10PC)
Putamen	0.7	58	1	RG(|r|>0.3)&mPC(0.85var)
Putamen	0.7	60	2	RG(|r|>0.3)&mPC(0.85var),RG(r>0.25)&mPC(0.85var)
Putamen	0.7	61	3	RG(|r|>0.3)&mPC(0.85var),RG(r>0.25)&mPC(0.85var),RG(|r|>0.3)&mPC(0.75var)
Putamen	0.7	61	4	RG(|r|>0.3)&mPC(0.85var),RG(r>0.25)&mPC(0.85var),RG(|r|>0.3)&mPC(0.75var),gPC(0.85var)
Putamen	0.7	61	5	RG(|r|>0.3)&mPC(0.85var),RG(r>0.25)&mPC(0.85var),RG(|r|>0.3)&mPC(0.75var),gPC(0.85var),gPC(0.85var)
Putamen	0.8	26	1	RG(|r|>0.3)&mPC(0.75var)
Putamen	0.8	28	2	RG(|r|>0.3)&mPC(0.75var),RG(|r|>0.3)&mPC(0.7var)
Putamen	0.8	30	3	RG(|r|>0.3)&mPC(0.75var),RG(|r|>0.3)&mPC(0.7var),RG(|r|>0.3)&mPC(0.85var)
Putamen	0.8	31	4	RG(|r|>0.3)&mPC(0.75var),RG(|r|>0.3)&mPC(0.7var),RG(|r|>0.3)&mPC(0.85var),RG(r>0.3)
Putamen	0.8	32	5	RG(|r|>0.3)&mPC(0.75var),RG(|r|>0.3)&mPC(0.7var),RG(|r|>0.3)&mPC(0.85var),RG(r>0.3),RG(r>0.3)&mPC(1PC)
Putamen	0.9	8	1	RG(|r|>0.3)&mPC(0.7var)
Putamen	0.9	9	2	RG(|r|>0.3)&mPC(0.7var),RG(|r|>0.3)&mPC(1PC)
Putamen	0.9	10	3	RG(|r|>0.3)&mPC(0.7var),RG(|r|>0.3)&mPC(1PC),RG(r>0.25)&mPC(0.75var)
Putamen	0.9	10	4	RG(|r|>0.3)&mPC(0.7var),RG(|r|>0.3)&mPC(1PC),RG(r>0.25)&mPC(0.75var),gPC(0.85var)
Putamen	0.9	10	5	RG(|r|>0.3)&mPC(0.7var),RG(|r|>0.3)&mPC(1PC),RG(r>0.25)&mPC(0.75var),gPC(0.85var),gPC(0.85var)
Spinal cord	0.1	13416	1	gPC(120PC)
Spinal cord	0.1	15569	2	gPC(120PC),RG(r>0.2)&mPC(1PC)
Spinal cord	0.1	16742	3	gPC(120PC),RG(r>0.2)&mPC(1PC),RG(|r|>0.25)&mPC(2PC)
Spinal cord	0.1	17448	4	gPC(120PC),RG(r>0.2)&mPC(1PC),RG(|r|>0.25)&mPC(2PC),RG(|r|>0.2)
Spinal cord	0.1	17936	5	gPC(120PC),RG(r>0.2)&mPC(1PC),RG(|r|>0.25)&mPC(2PC),RG(|r|>0.2),mPC(2PC)
Spinal cord	0.2	7523	1	gPC(100PC)
Spinal cord	0.2	9213	2	gPC(100PC),RG(|r|>0.2)
Spinal cord	0.2	10289	3	gPC(100PC),RG(|r|>0.2),RG(|r|>0.25)&mPC(2PC)
Spinal cord	0.2	11093	4	gPC(100PC),RG(|r|>0.2),RG(|r|>0.25)&mPC(2PC),RG(r>0.3)
Spinal cord	0.2	11725	5	gPC(100PC),RG(|r|>0.2),RG(|r|>0.25)&mPC(2PC),RG(r>0.3),RG(r>0.2)&mPC(2PC)
Spinal cord	0.3	3123	1	gPC(100PC)
Spinal cord	0.3	3942	2	gPC(100PC),RG(|r|>0.25)&mPC(2PC)
Spinal cord	0.3	4499	3	gPC(100PC),RG(|r|>0.25)&mPC(2PC),RG(|r|>0.2)
Spinal cord	0.3	4899	4	gPC(100PC),RG(|r|>0.25)&mPC(2PC),RG(|r|>0.2),RG(r>0.2)&mPC(1PC)
Spinal cord	0.3	5258	5	gPC(100PC),RG(|r|>0.25)&mPC(2PC),RG(|r|>0.2),RG(r>0.2)&mPC(1PC),mPC(2PC)
Spinal cord	0.4	952	1	gPC(100PC)
Spinal cord	0.4	1275	2	gPC(100PC),RG(|r|>0.25)&mPC(2PC)
Spinal cord	0.4	1450	3	gPC(100PC),RG(|r|>0.25)&mPC(2PC),RG(|r|>0.2)
Spinal cord	0.4	1589	4	gPC(100PC),RG(|r|>0.25)&mPC(2PC),RG(|r|>0.2),RG(|r|>0.3)&mPC(2PC)
Spinal cord	0.4	1711	5	gPC(100PC),RG(|r|>0.25)&mPC(2PC),RG(|r|>0.2),RG(|r|>0.3)&mPC(2PC),gPC(40PC)
Spinal cord	0.5	195	1	gPC(0.95var)
Spinal cord	0.5	325	2	gPC(0.95var),RG(|r|>0.25)&mPC(2PC)
Spinal cord	0.5	374	3	gPC(0.95var),RG(|r|>0.25)&mPC(2PC),RG(|r|>0.3)&mPC(0.85var)
Spinal cord	0.5	410	4	gPC(0.95var),RG(|r|>0.25)&mPC(2PC),RG(|r|>0.3)&mPC(0.85var),RG(|r|>0.2)
Spinal cord	0.5	439	5	gPC(0.95var),RG(|r|>0.25)&mPC(2PC),RG(|r|>0.3)&mPC(0.85var),RG(|r|>0.2),RG(r>0.2)&mPC(1PC)
Spinal cord	0.6	80	1	RG(r>0.3)&mPC(5PC)
Spinal cord	0.6	103	2	RG(r>0.3)&mPC(5PC),gPC(80PC)
Spinal cord	0.6	113	3	RG(r>0.3)&mPC(5PC),gPC(80PC),RG(|r|>0.25)&mPC(2PC)
Spinal cord	0.6	120	4	RG(r>0.3)&mPC(5PC),gPC(80PC),RG(|r|>0.25)&mPC(2PC),RG(r>0.2)&mPC(2PC)
Spinal cord	0.6	126	5	RG(r>0.3)&mPC(5PC),gPC(80PC),RG(|r|>0.25)&mPC(2PC),RG(r>0.2)&mPC(2PC),RG(|r|>0.2)
Spinal cord	0.7	47	1	RG(r>0.3)&mPC(0.75var)
Spinal cord	0.7	50	2	RG(r>0.3)&mPC(0.75var),RG(|r|>0.3)&mPC(0.85var)
Spinal cord	0.7	52	3	RG(r>0.3)&mPC(0.75var),RG(|r|>0.3)&mPC(0.85var),RG(|r|>0.25)
Spinal cord	0.7	54	4	RG(r>0.3)&mPC(0.75var),RG(|r|>0.3)&mPC(0.85var),RG(|r|>0.25),RG(|r|>0.3)&mPC(5PC)
Spinal cord	0.7	55	5	RG(r>0.3)&mPC(0.75var),RG(|r|>0.3)&mPC(0.85var),RG(|r|>0.25),RG(|r|>0.3)&mPC(5PC),mPC(10PC)
Spinal cord	0.8	25	1	RG(|r|>0.3)&mPC(10PC)
Spinal cord	0.8	28	2	RG(|r|>0.3)&mPC(10PC),RG(r>0.3)&mPC(0.7var)
Spinal cord	0.8	29	3	RG(|r|>0.3)&mPC(10PC),RG(r>0.3)&mPC(0.7var),mPC(0.75var)
Spinal cord	0.8	30	4	RG(|r|>0.3)&mPC(10PC),RG(r>0.3)&mPC(0.7var),mPC(0.75var),RG(|r|>0.3)&mPC(0.7var)
Spinal cord	0.8	31	5	RG(|r|>0.3)&mPC(10PC),RG(r>0.3)&mPC(0.7var),mPC(0.75var),RG(|r|>0.3)&mPC(0.7var),RG(|r|>0.3)&mPC(0.85var)
Spinal cord	0.9	4	1	RG(|r|>0.2)&mPC(10PC)
Spinal cord	0.9	4	2	RG(|r|>0.2)&mPC(10PC),gPC(0.85var)
Spinal cord	0.9	4	3	RG(|r|>0.2)&mPC(10PC),gPC(0.85var),gPC(0.85var)
Spinal cord	0.9	4	4	RG(|r|>0.2)&mPC(10PC),gPC(0.85var),gPC(0.85var),gPC(0.85var)
Spinal cord	0.9	4	5	RG(|r|>0.2)&mPC(10PC),gPC(0.85var),gPC(0.85var),gPC(0.85var),gPC(0.85var)
Substantia nigra	0.1	14041	1	gPC(100PC)
Substantia nigra	0.1	16191	2	gPC(100PC),RG(r>0.2)&mPC(1PC)
Substantia nigra	0.1	17297	3	gPC(100PC),RG(r>0.2)&mPC(1PC),RG(|r|>0.2)
Substantia nigra	0.1	17928	4	gPC(100PC),RG(r>0.2)&mPC(1PC),RG(|r|>0.2),RG(|r|>0.3)&mPC(2PC)
Substantia nigra	0.1	18335	5	gPC(100PC),RG(r>0.2)&mPC(1PC),RG(|r|>0.2),RG(|r|>0.3)&mPC(2PC),mPC(1PC)
Substantia nigra	0.2	8636	1	gPC(0.95var)
Substantia nigra	0.2	10540	2	gPC(0.95var),RG(|r|>0.2)
Substantia nigra	0.2	11770	3	gPC(0.95var),RG(|r|>0.2),RG(r>0.25)&mPC(2PC)
Substantia nigra	0.2	12580	4	gPC(0.95var),RG(|r|>0.2),RG(r>0.25)&mPC(2PC),RG(r>0.2)&mPC(1PC)
Substantia nigra	0.2	13261	5	gPC(0.95var),RG(|r|>0.2),RG(r>0.25)&mPC(2PC),RG(r>0.2)&mPC(1PC),RG(|r|>0.25)&mPC(2PC)
Substantia nigra	0.3	3754	1	gPC(0.9var)
Substantia nigra	0.3	4769	2	gPC(0.9var),RG(|r|>0.2)
Substantia nigra	0.3	5519	3	gPC(0.9var),RG(|r|>0.2),RG(r>0.25)&mPC(2PC)
Substantia nigra	0.3	6063	4	gPC(0.9var),RG(|r|>0.2),RG(r>0.25)&mPC(2PC),RG(r>0.2)&mPC(1PC)
Substantia nigra	0.3	6564	5	gPC(0.9var),RG(|r|>0.2),RG(r>0.25)&mPC(2PC),RG(r>0.2)&mPC(1PC),RG(|r|>0.3)&mPC(2PC)
Substantia nigra	0.4	1011	1	gPC(0.9var)
Substantia nigra	0.4	1392	2	gPC(0.9var),RG(|r|>0.3)&mPC(2PC)
Substantia nigra	0.4	1654	3	gPC(0.9var),RG(|r|>0.3)&mPC(2PC),RG(r>0.25)&mPC(2PC)
Substantia nigra	0.4	1880	4	gPC(0.9var),RG(|r|>0.3)&mPC(2PC),RG(r>0.25)&mPC(2PC),RG(|r|>0.25)&mPC(1PC)
Substantia nigra	0.4	2090	5	gPC(0.9var),RG(|r|>0.3)&mPC(2PC),RG(r>0.25)&mPC(2PC),RG(|r|>0.25)&mPC(1PC),RG(r>0.2)&mPC(1PC)
Substantia nigra	0.5	176	1	gPC(80PC)
Substantia nigra	0.5	322	2	gPC(80PC),RG(r>0.25)&mPC(2PC)
Substantia nigra	0.5	397	3	gPC(80PC),RG(r>0.25)&mPC(2PC),RG(|r|>0.3)&mPC(2PC)
Substantia nigra	0.5	460	4	gPC(80PC),RG(r>0.25)&mPC(2PC),RG(|r|>0.3)&mPC(2PC),RG(|r|>0.25)&mPC(1PC)
Substantia nigra	0.5	517	5	gPC(80PC),RG(r>0.25)&mPC(2PC),RG(|r|>0.3)&mPC(2PC),RG(|r|>0.25)&mPC(1PC),RG(r>0.2)&mPC(1PC)
Substantia nigra	0.6	65	1	RG(r>0.3)&mPC(0.75var)
Substantia nigra	0.6	79	2	RG(r>0.3)&mPC(0.75var),RG(r>0.25)&mPC(2PC)
Substantia nigra	0.6	92	3	RG(r>0.3)&mPC(0.75var),RG(r>0.25)&mPC(2PC),RG(r>0.2)
Substantia nigra	0.6	103	4	RG(r>0.3)&mPC(0.75var),RG(r>0.25)&mPC(2PC),RG(r>0.2),RG(|r|>0.3)&mPC(2PC)
Substantia nigra	0.6	113	5	RG(r>0.3)&mPC(0.75var),RG(r>0.25)&mPC(2PC),RG(r>0.2),RG(|r|>0.3)&mPC(2PC),gPC(100PC)
Substantia nigra	0.7	37	1	RG(r>0.3)&mPC(2PC)
Substantia nigra	0.7	40	2	RG(r>0.3)&mPC(2PC),RG(|r|>0.3)&mPC(0.85var)
Substantia nigra	0.7	42	3	RG(r>0.3)&mPC(2PC),RG(|r|>0.3)&mPC(0.85var),RG(|r|>0.25)&mPC(2PC)
Substantia nigra	0.7	44	4	RG(r>0.3)&mPC(2PC),RG(|r|>0.3)&mPC(0.85var),RG(|r|>0.25)&mPC(2PC),RG(r>0.2)&mPC(1PC)
Substantia nigra	0.7	46	5	RG(r>0.3)&mPC(2PC),RG(|r|>0.3)&mPC(0.85var),RG(|r|>0.25)&mPC(2PC),RG(r>0.2)&mPC(1PC),RG(r>0.3)&mPC(5PC)
Substantia nigra	0.8	16	1	RG(r>0.25)&mPC(0.85var)
Substantia nigra	0.8	18	2	RG(r>0.25)&mPC(0.85var),mPC(0.75var)
Substantia nigra	0.8	18	3	RG(r>0.25)&mPC(0.85var),mPC(0.75var),gPC(0.85var)
Substantia nigra	0.8	18	4	RG(r>0.25)&mPC(0.85var),mPC(0.75var),gPC(0.85var),gPC(0.85var)
Substantia nigra	0.8	18	5	RG(r>0.25)&mPC(0.85var),mPC(0.75var),gPC(0.85var),gPC(0.85var),gPC(0.85var)
Substantia nigra	0.9	5	1	RG(|r|>0.3)&mPC(0.75var)
Substantia nigra	0.9	5	2	RG(|r|>0.3)&mPC(0.75var),gPC(0.85var)
Substantia nigra	0.9	5	3	RG(|r|>0.3)&mPC(0.75var),gPC(0.85var),gPC(0.85var)
Substantia nigra	0.9	5	4	RG(|r|>0.3)&mPC(0.75var),gPC(0.85var),gPC(0.85var),gPC(0.85var)
Substantia nigra	0.9	5	5	RG(|r|>0.3)&mPC(0.75var),gPC(0.85var),gPC(0.85var),gPC(0.85var),gPC(0.85var)

## Sheet: Table S7
Table S7. Analysis of age-associated expression patterns. Genes were binned by prediction accuracy (CV r), and the correlation between observed (r₁) and predicted (r₂) age associations was computed for each bin.
CV r range	# genes	Cor(r1,r2)	Mean| r1-r2|
<0.1	536	0.195	0.1
0.1-0.5	18753	0.296	0.09
>0.5	353	0.496	0.06
